# Supplementary material for: Genome Sequencing and Comparative Genomics Analysis Revealed Pathogenic Potential in Penicillium capsulatum as a Novel Fungal Pathogen Belonging to Eurotiales
Source: Front Microbiol. 2016 Oct 5;7:1541. doi: 10.3389/fmicb.2016.01541 (PMC5051111; doi:10.3389/fmicb.2016.01541)
Supplement: Supplementary file 1 [file Table_1.xlsx]

## Sheet: sheet1 
Table S1. Isolates used in this study
Strains	Sequencing technology	Genome coverage	Genome length（bp）	GenBank accession numbers	Origin (Locality,host)	Invasive infections
Penicillium
Penicillium aurantiogriseum NRRL 62431	Illumina GAIIx	50.0x	31547516	ALJY00000000	Endophytic fungus of hazel	Unreported as human-pathogen
Penicillium brasilianum MG11	Illumina MiSeq	526x	35888622	CDHK00000000	Grows in soil and on decaying plant material	Unreported as human-pathogen
Penicillium camemberti FM 013	454，Illumina Solexa	Unknown	35011981	CBVV000000000	Unknown	Unreported as human-pathogen
Penicillium chrysogenum P2niaD18	Illumina HiSeq	110.0x	32525541	JMSF00000000	Unknown	Opportunistic fungal pathogen
Penicillium digitatum Pd1	454	24.0x	26082141	AKCU00000000	Grapefruit，Spain	Opportunistic fungal pathogen
Penicillium expansum R19	Illumina	27.73x	31415732	JHUC00000000	Red Delicious Apple，USA	Unreported as human-pathogen
Penicillium italicum PHI-1	Illumina HiSeq	421.0x	30164421	JQGA00000000	Citrus fruit，Spain	Unreported as human-pathogen
Penicillium nordicum DAOMC 185683	Illumina HiSeq	57.0x	30844022	LHQQ00000000	Lycopersicon esculentum，Canada	Unreported as human-pathogen
Penicillium oxalicum 114-2	454 GS-FLX Titanium; ABI SOLiD	28x	30177368	AGIH00000000	Isolated from rhizosphere soil of pearl millet	Unreported as human-pathogen
Penicillium paxilli ATCC 26601	Illumina MiSeq	150.0x	34802463	AOTG00000000	Pecan, Carya illinoensis, Georgia	Unreported as human-pathogen
Penicillium roqueforti FM164	454，Illumina Solexa	Unknown	29010044	CBMR000000000	Unknown	Unreported as human-pathogen
Penicillium rubens Wisconsin 54-1255	Unknown	Unknown	32223735	AM920416-AM920464	Generated by several steps of mutation and selection during strain improvement program at the University of Wisconsin (Madison, USA)	Unreported as human-pathogen
Penicillium solitum RS1	Illumina MiSeq	17.47x	32336814	JYNM00000000	Apple，USA	Unreported as human-pathogen
Aspergillus
Aspergillus clavatus NRRL 1	ABI, Big Dye Terminator chemistry	Unknown	27859441	AAKD00000000	Unknown	Unreported as human-pathogen
Aspergillus flavus NRRL 3357	Unknown	Unknown	36892344	AAIH00000000	Peanut cotyledons, USA	Opportunistic fungal pathogen
Aspergillus fumigatus Af293	Unknown	Unknown	29384958	AAHF00000000	Isolated from a neutropenic patient with invasive aspergillosis	Medical important fungal pathogen
Aspergillus kawachii IFO 4308	454 GS FLX	17x	37113202	BACL00000000	Used as koji molds for brewing alcoholic beverages in Japan	Unreported as human-pathogen
Aspergillus lentulus IFM 54703	PacBio RSII	Unknown	30956128	BCLY00000000	Isolated from clinical specimens in the United States	Opportunistic fungal pathogen
Aspergillus nidulans FGSC A4	Unknown	Unknown	30275969	AACD00000000	Glasgow wild-type, Pontecorvo strain	Opportunistic fungal pathogen
Aspergillus niger ATCC 1015	Sanger	8.9x	34853277	ACJE00000000	Unknown	Opportunistic fungal pathogen
Aspergillus nomius NRRL 13137	Ion Torrent	42x	36138823	JNOM00000000	Isolated from wheat field，USA	Opportunistic fungal pathogen
Aspergillus ochraceoroseus SRRC1432	Ion Torrent	39.0x	24273657	JYKN00000000	Tropical rain forest soil, Ivory Coast	Unreported as human-pathogen
Aspergillus oryzae RIB40	Unknown	Unknown	37912014	JZJM00000000	Cereal	Opportunistic fungal pathogen
Aspergillus parasiticus SU-1	Illumina GAII	42.1x	39465951	JZEE00000000	Soil，USA	Unreported as human-pathogen
Aspergillus rambellii SRRC1468	Ion Torrent	89.0x	26435630	JZBS00000000	Soil，tropical rainforest	Unreported as human-pathogen
Aspergillus ruber CBS 135680	Illumina	39.7x	26209327	AWRT00000000	Unknown	Unreported as human-pathogen
Aspergillus terreus NIH2624	Unknown	Unknown	29364022	AAJN00000000	Clinical isolate	Opportunistic fungal pathogen
Neosartorya
Neosartorya fischeri NRRL 181	Unknown	Unknown	31770017	AAKE00000000	Canned fruit	Opportunistic fungal pathogen
Neosartorya udagawae IFM 46973	Unknown	Unknown	32185562	BBXM00000000	Soil，Brazil	Opportunistic fungal pathogen
Talaromyces
Talaromyces cellulolyticus Y-94	454 Titanium	19x	36402801	BBPS00000000	Unknown	Unreported as human-pathogen
Talaromyces islandicus WF-38-12	454 FLX, Illumina MiSeq system	60x	34715840	CVMT00000000	Wheat flour，Japan	Unreported as human-pathogen
Talaromyces marneffei ATCC 18224	Unknown	8.8x	28643865	ABAR00000000	Bamboo rat, Vietnam	Medical important fungal pathogen
Talaromyces stipitatus ATCC 10500	Unknown	8.09x	35685443	ABAS00000000	Rotting wood;Louisiana, USA	Unreported as human-pathogen
Talaromyces verruculosus TS63-9	Illumina HiSeq	100.0x	37629238	LHCL00000000	Tobacco leaves，China	Unreported as human-pathogen
Rasamsonia
Rasamsonia emersonii CBS 393.64	Sanger 3730XL; 454 GS-FLX	14.5x	28248805	LASV00000000	Compost, Italy	Unreported as human-pathogen
Byssochlamys
Byssochlamys spectabilis No.5	Genome Analyzer IIx; Illumina	53.5x	29762401	BAUL00000000	Soil, Japan	Unreported as human-pathogen
Mucor
Mucor circinelloides 1006PhL	Illumina	45.0x	36348485	AOCY00000000	Isolated from the skin of a normal human volunteer during a skin mycobiome study	Opportunistic fungal pathogen
Rhizopus
Rhizopus oryzae 99-892	Illumina HiSeq	85.45x	39063757 bp	JNEB00000000	Human lung transplant，USA	Opportunistic fungal pathogen
