# Supplementary material for: Genome Sequencing and Comparative Genomics Analysis Revealed Pathogenic Potential in Penicillium capsulatum as a Novel Fungal Pathogen Belonging to Eurotiales
Source: Front Microbiol. 2016 Oct 5;7:1541. doi: 10.3389/fmicb.2016.01541 (PMC5051111; doi:10.3389/fmicb.2016.01541)
Supplement: Supplementary file 3 [file Table_3.xlsx]

## Sheet: sheet1
Table S3. A total of 106 virulence-related genes of important fungal pathogens belonged to Eurotiales.
Gene Symbol	GenBank accession numbers	Function Type	Protein GI	Protein
abc1-4	AJ417501	Resistance to immune	18072460	gi|18072460|emb|CAD10327.1| putative ABC transporter
abr1	KF425675	Resistance to immune	557881310	gi|557881310|gb|AHA42448.1| pigment biosynthesis protein brown 1
abr2	FJ406498	Resistance to immune	211909661	gi|211909661|gb|ACJ13069.1| pigment biosynthesis protein brown 2, partial
ags1	XM_743319	Cell wall maintenance	70985813	gi|70985813|ref|XP_748412.1| alpha-1,3-glucan synthase Ags1
afmp2	AY460182	Cell wall maintenance	38492189	gi|38492189|gb|AAR22399.1| antigenic cell wall protein MP2
afpmt1	DQ831139	Thermo-tolerance	110825829	gi|110825829|gb|ABH00990.1| O-mannosyltransferase
ags2	XM_750367	Cell wall maintenance	71001558	gi|71001558|ref|XP_755460.1| alpha-1,3-glucan synthase Ags2
ags3	XM_747819	Cell wall maintenance	70996314	gi|70996314|ref|XP_752912.1| alpha-1,3-glucan synthase Ags3
alp	Y15873	Nutrient uptake	3549632	gi|3549632|emb|CAA75806.1| alkaline protease, partial
alp2	AJ243145	Nutrient uptake	5139328	gi|5139328|emb|CAB45520.1| serine proteinase
amcA	XM_001275002	Nutrient uptake	121714787	gi|121714787|ref|XP_001275003.1| mitochondrial ornithine carrier protein (AmcA), putative
anp1	XM_001481632	Cell wall maintenance	146323048	gi|146323048|ref|XP_001481682.1| mannan polymerase II complex ANP1 subunit Anp1
arp1	KF425681	Resistance to immune	557881322	gi|557881322|gb|AHA42454.1| pigment biosynthesis protein reddish-pink 1
asp f 13	XM_750502	Allergens（Nutrient uptake）	71001828	gi|71001828|ref|XP_755595.1| allergenic cerato-platanin Asp F13
atrF	XM_742549	Resistance to immune	70984250	gi|70984250|ref|XP_747642.1| ABC drug exporter AtrF
ayg1	KF425677	Resistance to immune	557881314	gi|557881314|gb|AHA42450.1| pigment biosynthesis protein yellowish-green 1
bgt1	AF038596	Cell wall maintenance	2967691	gi|2967691|gb|AAC83462.1| beta-1,3-glucanosyltransferase
calA	XM_001270109	Signaling	121703692	gi|121703692|ref|XP_001270110.1| calcineurin regulatory subunit CalA
cat1	XM_743457	Resistance to immune	70986104	gi|70986104|ref|XP_748550.1| mycelial catalase Cat1
cat2	XM_741946	Resistance to immune	70983023	gi|70983023|ref|XP_747039.1| bifunctional catalase-peroxidase Cat2
catA	XM_742595	Resistance to immune	70984348	gi|70984348|ref|XP_747688.1| spore-specific catalase CatA
cgrA	AY008837	Thermo-tolerance	12000391	gi|12000391|gb|AAG28884.1| CGRA
chsC	X94245	Cell wall maintenance	1523778	gi|1523778|emb|CAA63929.1| chitin synthase C
chsD	U62614	Cell wall maintenance	1708738	gi|1708738|gb|AAB60781.1| class VI chitin synthase
chsE	XM_750584	Cell wall maintenance	71001992	gi|71001992|ref|XP_755677.1| chitin synthase ChsE
chsG	U39479	Cell wall maintenance	1353638	gi|1353638|gb|AAB07679.1| class III chitin synthase G
cpcA	XM_746491	Nutrient uptake（Signaling）	70993474	gi|70993474|ref|XP_751584.1| bZIP transcription factor CpcA
cpcB	XM_746421	Nutrient uptake	70993334	gi|70993334|ref|XP_751514.1| G-protein complex beta subunit CpcB
ctsD	XM_747029	Nutrient uptake	70994690	gi|70994690|ref|XP_752122.1| aspartic-type endopeptidase (CtsD)
dpp4	U87950	Nutrient uptake	2351700	gi|2351700|gb|AAC34310.1| dipeptidyl-peptidase IV
dppV	XM_750144	Nutrient uptake	71001112	gi|71001112|ref|XP_755237.1| secreted dipeptidyl peptidase DppV
ecm33	XM_747051	Cell wall maintenance	70994734	gi|70994734|ref|XP_752144.1| GPI-anchored cell wall organization protein Ecm33
erg25	XM_741575	Resistance to immune	70982279	gi|70982279|ref|XP_746668.1| C-4 methyl sterol oxidase Erg25
fetC	AY586512	Nutrient uptake	50845196	gi|50845196|gb|AAT84595.1| ferroxidase
fgaDH	GQ413954	Toxins	284520830	gi|284520830|gb|ADB93017.1| chanoclavine-I dehydrogenase
fgaMT	EU827256	Toxins	209361100	gi|209361100|gb|ACI43096.1| 4-dimethylallyltryptophan methyltransferase
fgaPT2	XM_751048	Toxins	146323104	gi|146323104|ref|XP_756141.2| dimethylallyl tryptophan synthase FgaPT2
fks1	U79728	Cell wall maintenance	2149093	gi|2149093|gb|AAB58492.1| fksp
fs	GU929210	Toxins	324455916	gi|324455916|gb|ADY39250.1| festuclavine synthase
ftmA	AB436628	Toxins	224471203	gi|224471203|dbj|BAH23995.1| nonribosomal peptide synthetase
ftmB	AB436628	Toxins	224471204	gi|224471204|dbj|BAH23996.1| cytochrome P450
ftmC	AB436628	Toxins	224471205	gi|224471205|dbj|BAH23997.1| O-methyltransferase
ftmD	AB436628	Toxins	224471206	gi|224471206|dbj|BAH23998.1| prenyltransferase
ftmE	AB436628	Toxins	224471207	gi|224471207|dbj|BAH23999.1| cytochrome P450
ftmF	AB436628	Toxins	224471208	gi|224471208|dbj|BAH24000.1| alpha-ketoglutarate dioxygenase
ftmG	AB436628	Toxins	224471209	gi|224471209|dbj|BAH24001.1| cytochrome P450
ftmH	AB436628	Toxins	224471210	gi|224471210|dbj|BAH24002.1| prenyltransferase
ftmI	AB436628	Toxins	224471211	gi|224471211|dbj|BAH24003.1| ankyrin repeat protein
ftrA	XM_742871	Nutrient uptake	146324022	gi|146324022|ref|XP_747964.2| high-affinity iron transporter FtrA
gel1	XM_744160	Cell wall maintenance	70988799	gi|70988799|ref|XP_749253.1| 1,3-beta-glucanosyltransferase Gel1
gel2	AF208039	Cell wall maintenance	7208316	gi|7208316|gb|AAF40139.1|AF208039_1 beta (1-3) glucanosyltransferase Gel2p
gel3	AF208040	Cell wall maintenance	7208318	gi|7208318|gb|AAF40140.1|AF208040_1 beta (1-3) glucanosyltransferase Gel3p, partial
glfA	FJ746724	Cell wall maintenance	238817000	gi|238817000|gb|ACR56867.1| UDP-galactopyranose mutase
gliP	XM_745762	Toxins	70992013	gi|70992013|ref|XP_750855.1| nonribosomal peptide synthase GliP
gliZ	XM_745759	Toxins	70992007	gi|70992007|ref|XP_750852.1| C6 finger domain protein GliZ
gpaB	AJ277436	Signaling	27524350	gi|27524350|emb|CAC81805.1| guanine nucleotide binding protein alpha subunit
gstA	XM_749443	Resistance to immune	70999638	gi|70999638|ref|XP_754536.1| glutathione S-transferase GstA
hapX	XM_742859	Resistance to immune	70984892	gi|70984892|ref|XP_747952.1| bZIP transcription factor HapX
hcsA	FN401071	Nutrient uptake	255031137	gi|255031137|emb|CAZ64661.1| homocitrate synthase
hsp1	U92465	Thermo-tolerance	1930153	gi|1930153|gb|AAB51544.1| heat shock protein, partial
kre2/afmnt1	XM_748477	Thermo-tolerance	70997663	gi|70997663|ref|XP_753570.1| alpha-1,2-mannosyltransferase (Kre2)
laeA	AY422723	Toxins	37703327	gi|37703327|gb|AAR01218.1| LaeA
lysF	XM_748655	Nutrient uptake	70998032	gi|70998032|ref|XP_753748.1| homoaconitase LysF
mcsA	AJ888885	Nutrient uptake	63028051	gi|63028051|emb|CAI61947.1| methylcitrate synthase
mdr1	U62933	Resistance to immune	2673951	gi|2673951|gb|AAB88657.1| multidrug resistance protein 1
mdr2	U62935	Resistance to immune	2673955	gi|2673955|gb|AAB88659.1| multidrug resistance protein 2
mdr3	AF503774	Resistance to immune	20530739	gi|20530739|gb|AAM27212.1|AF503774_1 multidrug resistance protein 3
mdr4	AF503773	Resistance to immune	20530737	gi|20530737|gb|AAM27211.1|AF503773_1 multidrug resistance protein 4
mep20	U24146	Nutrient uptake	780794	gi|780794|gb|AAB07644.1| MEP20
mepB	U85769	Nutrient uptake	1906600	gi|1906600|gb|AAB66656.1| MepB
mirB	XM_743591	Nutrient uptake	70986380	gi|70986380|ref|XP_748684.1| MFS siderochrome iron transporter MirB
mirC	XM_744609	Nutrient uptake	146322832	gi|146322832|ref|XP_749702.2| siderochrome-iron transporter MirC
mnn9	XM_744188	Cell wall maintenance	70988857	gi|70988857|ref|XP_749281.1| alpha-1,6 mannosyltransferase subunit (Mnn9)
och1	XM_748686	Cell wall maintenance	70998096	gi|70998096|ref|XP_753779.1| alpha-1,6-mannosyltransferase subunit (Och1)
o-methyltransferase	KJ187001	Toxins	589811585	gi|589811585|gb|AHL19974.1| O-methyltransferase, partial
pabaA	XM_742503	Nutrient uptake	70984154	gi|70984154|ref|XP_747596.1| para-aminobenzoate synthase PabaA
pacC	AF451286	Cell wall maintenance（Nutrient uptake）	17902263	gi|17902263|gb|AAL47849.1|AF451286_1 putative transcription factor PacC, partial
pep2	XM_749386	Nutrient uptake	70999520	gi|70999520|ref|XP_754479.1| aspartic endopeptidase Pep2
Pes1	XM_747311	Resistance to immune	70995289	gi|70995289|ref|XP_752404.1| nonribosomal peptide synthase Pes1
phzA	DQ988051	Resistance to immune	183397132	gi|183397132|gb|ABJ99486.2| Z-like Ser/Thr protein phosphatase
pkaC1	AJ297841	Signaling	27524356	gi|27524356|emb|CAC82611.1| protein kinase A catalytic subunit 1
pkaR	AF401202	Signaling	15825180	gi|15825180|gb|AAL09588.1|AF401202_1 cAMP-dependent protein kinase regulatory subunit PKAR		15825180
pksP/alb1	XM_751002	Resistance to immune	71002828	gi|71002828|ref|XP_756095.1| conidial pigment polyketide synthase PksP/Alb1
plb1	AY376592	Nutrient uptake	36244709	gi|36244709|gb|AAQ85122.1| lysophospholipase
Plb2	XM_743115	Nutrient uptake	70985404	gi|70985404|ref|XP_748208.1| lysophospholipase Plb2
plb3	AY376593	Nutrient uptake	36244728	gi|36244728|gb|AAQ85123.1| lysophospholipase
pmi	AY700212	Cell wall maintenance	51558025	gi|51558025|gb|AAU06585.1| mannosephosphate isomerase
ppoA	XM_746657	Resistance to immune	70993806	gi|70993806|ref|XP_751750.1| fatty acid oxygenase PpoA
ppoB	EU020167	Resistance to immune	157087539	gi|157087539|gb|ABV21632.1| cyclooxygenase-like fatty acid oxygenase, partial
ppoC	XM_749316	Resistance to immune	146323444	gi|146323444|ref|XP_754409.2| fatty acid oxygenase PpoC
pyrG	XM_750077	Nutrient uptake	71000978	gi|71000978|ref|XP_755170.1| orotidine 5'-phosphate decarboxylase PyrG
rasB	AY266674	Signaling	33112058	gi|33112058|gb|AAP94030.1| RasB
rhbA	XM_748989	Signaling（Nutrient uptake）	70998720	gi|70998720|ref|XP_754082.1| Rheb small monomeric GTPase RhbA
rodA	HQ003258	Resistance to immune	322511523	gi|322511523|gb|ADX06789.1| hydrophobin, partial
rom2	XM_748689	Cell wall maintenance	70998102	gi|70998102|ref|XP_753782.1| Rho guanyl nucleotide exchange factor (Rom2)
sidA	AY586511	Nutrient uptake	50845194	gi|50845194|gb|AAT84594.1| L-ornithine N5 monooxygenase
sidC	XM_747995	Nutrient uptake	70996666	gi|70996666|ref|XP_753088.1| nonribosomal siderophore peptide synthase SidC
sidD	XM_743569	Nutrient uptake	70986336	gi|70986336|ref|XP_748662.1| nonribosomal peptide synthase SidD
sod1	XM_748622	Resistance to immune	70997966	gi|70997966|ref|XP_753715.1| Cu,Zn superoxide dismutase SOD1
sreA	XM_748430	Nutrient uptake	70997557	gi|70997557|ref|XP_753523.1| siderophore transcription factor SreA
tcsB	XM_001481590	Signaling	146322714	gi|146322714|ref|XP_001481640.1| sensor histidine kinase/response regulator TcsB/Sln1
that	AY560012	Thermo-tolerance	49247258	gi|49247258|gb|AAT58665.1| thermotolerance protein
zafA	DQ981485	Nutrient uptake	116488294	gi|116488294|gb|ABJ98717.1| zinc-responsiveness transcriptional activator
zrf1	AY611771	Nutrient uptake	47156071	gi|47156071|gb|AAT11930.1| membrane zinc transporter
zrf2	AY611772	Nutrient uptake	47156073	gi|47156073|gb|AAT11931.1| membrane zinc transporter
zrfC	GQ923787	Resistance to immune	289472540	gi|289472540|gb|ADC97456.1| zinc transporter
