# Supplementary material for: Genome Sequencing and Comparative Genomics Analysis Revealed Pathogenic Potential in Penicillium capsulatum as a Novel Fungal Pathogen Belonging to Eurotiales
Source: Front Microbiol. 2016 Oct 5;7:1541. doi: 10.3389/fmicb.2016.01541 (PMC5051111; doi:10.3389/fmicb.2016.01541)
Supplement: Supplementary file 4 [file Table_4.xlsx]

## Sheet: sheet1
Table S4. Virulence-related genes shared in 22 related species
A. fumigates	P.capsulatum CBS 134186	P.capsulatum ATCC 48735	P. chrysogenum	P. paxilli	P. oxalicum	P. camemberti	P. digitatum	P. expansum	P. aurantiogriseum	P. rogueforti	T. marneffei	T. stipitatus	A. flavus	A. clavatus	A. nidulans	A. niger	A. oryzae	A. terreus	Neosartorya fischeri	Rhizopus oryzae	Mucor circinelloides
Thermo-tolerance
kre2/afmnt1 (XM748477)	C011|contig_42g3968	C010|contig_13g10862	C009|g_1590	C018|g1373	C016|g5973	C020|g9691	C022|g5012	C021|g2921	C017|g10331	C019|g2230	C014|g4735	C015|g3713	C002|g_11612	C001|g_1212	C004|g_2536	C005|g_3329	C006|g_4441	C007|g_7633	C008|g_6833	C013|g_8307	C012|g_8438
afpmt1 (DQ831139)	C011|contig_70g10217	C010|contig_89g1902	C009|g_2065	C018|g10523	C016|g728	C020|g7119	C022|g7214	C021|g2137	C017|g2744	C019|g3623	C014|g1667	C015|g85	C002|g_4185	C001|g_5342	C004|g_1339	C005|g_2857	C006|g_7315	C007|g_76	C008|g_8861	C013|g_6753	C012|g_3096
Cell wall maintenance
gel1 (XM744160)	C011|contig_72g2144	C010|contig_57g348	C009|g_11148	C018|g7174	C016|g3814	C020|g10407	C022|g904	C021|g3593	C017|g3969	C019|g4309	C014|g7676	C015|g8378	C002|g_6009	C001|g_8680	C004|g_6966	C005|g_6993	C006|g_11617	C007|g_8149	C008|g_2961	C013|g_15537	C012|g_6446
gel2 (AF208039 )	C011|contig_21g8048	C010|contig_5g6084	C009|g_2636	C018|g9086	C016|g6531	C020|g4315	C022|g3470	C021|g1013	C017|g4289	C019|g4105	C014|g2244	C015|g683	C002|g_4312	C001|g_7779	C004|g_499	C005|g_2158	C006|g_7436	C007|g_5031	C008|g_5030	C013|g_15537	C012|g_6446
gel3 (AF208040)	C011|contig_42g3430	C010|contig_2g10597	C009|g_4657	C018|g5627	C016|g2840	C020|g1370	C022|g1101	C021|g201	C017|g963	C019|g7582	C014|g5182	C015|g1428	C002|g_9266	C001|g_6571	C004|g_6844	C005|g_1257	C006|g_75	C007|g_6726	C008|g_7962	C013|g_16266	C012|g_6446
chsC (X94245)	C011|contig_44g9757	C010|contig_83g10018	C009|g_9344	C018|g7561	C016|g6600	C020|g3519	C022|g4073	C021|g6808	C017|g2625	C019|g8597	C014|g3361	C015|g6848	C002|g_3017	C001|g_390	C004|g_2332	C005|g_5165	C006|g_5600	C007|g_7926	C008|g_3744	C013|g_2433	C012|g_9954
chsG (U39479)	C011|contig_42g3226	C010|contig_2g10800	C009|g_2812	C018|g2666	C016|g1714	C020|g4263	C022|g2154	C021|g7872	C017|g464	C019|g1628	C014|g3361	C015|g6848	C002|g_6198	C001|g_3920	C004|g_2332	C005|g_3389	C006|g_11793	C007|g_3503	C008|g_5515	C013|g_2433	C012|g_2007
mnn9 (XM744188)	C011|contig_72g2167	C010|contig_57g371	C009|g_276	C018|g6	C016|g3837	C020|g2664	C022|g647	C021|g3713	C017|g5822	C019|g4584	C014|g6539	C015|g8351	C002|g_6371	C001|g_8579	C004|g_6978	C005|g_2086	C006|g_11981	C007|g_8189	C008|g_2989	C013|g_13934	C012|g_5567
anp1 (XM001481632)	C011|contig_52g1544	C010|contig_1g5867	C009|g_2277	C018|g9833	C016|g6331	C020|g3552	C022|g7037	C021|g534	C017|g4428	C019|g3811	C014|g5242	C015|g1492	C002|g_3140	C001|g_6888	C004|g_8851	C005|g_2086	C006|g_5713	C007|g_2469	C008|g_8274	C013|g_12631	C012|g_4428
pmi (AY700212)	C011|contig_18g4451	C010|contig_9g2738	C009|g_3159	C018|g4097	C016|g130	C020|g4544	C022|g2430	C021|g4122	C017|g1069	C019|g1909	C014|g2547	C015|g2025	C002|g_3445	C001|g_1998	C004|g_603	C005|g_4337	C006|g_5999	C007|g_529	C008|g_1046	C013|g_1877	C012|g_8767
pacC (AF451286)	C011|contig_42g3435	C010|contig_2g10592	C009|g_6398	C018|g5203	C016|g4283	C020|g582	C022|g6568	C021|g7570	C017|g10316	C019|g5811	C014|g6657	C015|g2802	C002|g_2253	C001|g_3724	C004|g_2626	C005|g_7135	C006|g_1332	C007|g_4740	C008|g_5761	C013|g_11162	C012|g_6917
Resistance to immune
phzA (DQ988051)	C011|contig_70g10756	C010|contig_64g8903	C009|g_6932	C018|g8617	C016|g4337	C020|g10473	C022|g6126	C021|g720	C017|g4095	C019|g5360	C014|g5405	C015|g4730	C002|g_1418	C001|g_8295	C004|g_3479	C005|g_3493	C006|g_3330	C007|g_3652	C008|g_7248	C013|g_4668	C012|g_8868
zrfC (GQ923787)	C011|contig_70g10647	C010|contig_89g1473	C009|g_6769	C018|g9969	C016|g4531	C020|g122	C022|g6252	C021|g643	C017|g8023	C019|g5490	C014|g5414	C015|g4715	C002|g_917	C001|g_4570	C004|g_1689	C005|g_99	C006|g_2837	C007|g_793	C008|g_9698	C013|g_3463	C012|g_2277
catA (XM742595)	C011|contig_18g4605	C010|contig_9g2583	C009|g_206	C018|g10444	C016|g4742	C020|g5447	C022|g1350	C021|g6168	C017|g7942	C019|g443	C014|g5905	C015|g2518	C002|g_5801	C001|g_8861	C004|g_7844	C005|g_3034	C006|g_11415	C007|g_794	C008|g_4369	C013|g_16951	C012|g_5604
cat1 (XM743457)	C011|contig_15g6298	C010|contig_77g7210	C009|g_7916	C018|g3015	C016|g1146	C020|g6314	C022|g5901	C021|g10069	C017|g1009	C019|g6527	C014|g3379	C015|g6832	C002|g_8098	C001|g_5729	C004|g_8459	C005|g_3034	C006|g_10401	C007|g_7477	C008|g_269	C013|g_16952	C012|g_2286
ppoA (XM746657)	C011|contig_21g7900	C010|contig_5g6233	C009|g_8744	C018|g6776	C016|g5502	C020|g9188	C022|g2904	C021|g10126	C017|g8094	C019|g7803	C014|g4944	C015|g7393	C002|g_1902	C001|g_4679	C004|g_1817	C005|g_7063	C006|g_1662	C007|g_3992	C008|g_9586	C013|g_16243	C012|g_6389
ppoB (EU020167)	C011|contig_15g7089	C010|contig_77g8001	C009|g_6380	C018|g5219	C016|g4088	C020|g546	C022|g6583	C021|g7586	C017|g3117	C019|g5827	C014|g4944	C015|g7393	C002|g_11723	C001|g_3737	C004|g_4620	C005|g_1080	C006|g_4549	C007|g_3171	C008|g_4010	C013|g_15954	C012|g_6389
ppoC (XM749316)	C011|contig_70g10553	C010|contig_89g1567	C009|g_6380	C018|g5219	C016|g4088	C020|g546	C022|g6583	C021|g7586	C017|g3117	C019|g5827	C014|g4944	C015|g7393	C002|g_2240	C001|g_3737	C004|g_4620	C005|g_1080	C006|g_1345	C007|g_4755	C008|g_5748	C013|g_16243	C012|g_6389
mdr1 (U62933)	C011|contig_17g227	C010|contig_84g3813	C009|g_663	C018|g3315	C016|g1838	C020|g1693	C022|g2009	C021|g446	C017|g487	C019|g1540	C014|g7215	C015|g1572	C002|g_10064	C001|g_787	C004|g_2128	C005|g_1348	C006|g_3991	C007|g_9424	C008|g_3311	C013|g_9541	C012|g_10504
mdr2 (U62935)	C011|contig_52g1151	C010|contig_1g5474	C009|g_5210	C018|g5841	C016|g2023	C020|g8489	C022|g2238	C021|g2534	C017|g6382	C019|g7009	C014|g1881	C015|g5330	C002|g_1823	C001|g_4607	C004|g_1894	C005|g_924	C006|g_1738	C007|g_741	C008|g_9659	C013|g_5737	C012|g_11228
mdr4 (AF503773)	C011|contig_18g4520	C010|contig_9g2669	C009|g_4500	C018|g4021	C016|g284	C020|g3764	C022|g5628	C021|g10314	C017|g1664	C019|g1155	C014|g6948	C015|g6915	C002|g_3590	C001|g_2060	C004|g_5698	C005|g_7228	C006|g_6133	C007|g_460	C008|g_1109	C013|g_9541	C012|g_10504
atrF (XM742549)	C011|contig_18g5267	C010|contig_10g4246	C009|g_9680	C018|g6831	C016|g2948	C020|g3801	C022|g1557	C021|g3169	C017|g5054	C019|g8452	C014|g8112	C015|g6287	C002|g_5756	C001|g_8790	C004|g_6017	C005|g_2080	C006|g_11377	C007|g_7017	C008|g_4415	C013|g_12758	C012|g_8508
abc1-4 (AJ417501)	C011|contig_15g6178	C010|contig_73g6969	C009|g_8010	C018|g4123	C016|g236	C020|g6227	C022|g5825	C021|g4884	C017|g10054	C019|g8282	C014|g7021	C015|g8888	C002|g_5153	C001|g_7087	C004|g_697	C005|g_2644	C006|g_5042	C007|g_5640	C008|g_624	C013|g_12758	C012|g_8307
erg25 (XM741575)	C011|contig_52g1209	C010|contig_1g5532	C009|g_3786	C018|g2481	C016|g4824	C020|g5514	C022|g1287	C021|g9690	C017|g9356	C019|g3864	C014|g4008	C015|g6504	C002|g_11794	C001|g_6208	C004|g_6376	C005|g_4466	C006|g_11133	C007|g_2775	C008|g_2570	C013|g_10401	C012|g_7168
Toxins
fgaDH (GQ413954)	C011|contig_72g2259	C010|contig_57g463	C009|g_7791	C018|g7862	C016|g7720	C020|g2178	C022|g726	C021|g8766	C017|g9956	C019|g7861	C014|g7136	C015|g6678	C002|g_7479	C001|g_167	C004|g_1678	C005|g_2916	C006|g_230	C007|g_7392	C008|g_4055	C013|g_11155	C012|g_9276
laeA (AY422723)	C011|contig_15g6106	C010|contig_73g6897	C009|g_8070	C018|g8081	C016|g464	C020|g6170	C022|g5786	C021|g5390	C017|g4350	C019|g6380	C014|g4817	C015|g3803	C002|g_2502	C001|g_1864	C004|g_731	C005|g_93	C006|g_1096	C007|g_678	C008|g_906	C013|g_8409	C012|g_11538
Nutrient uptake
cpcB (XM746421)	C011|contig_44g8441	C010|contig_3g8456	C009|g_9088	C018|g8018	C016|g6843	C020|g3271	C022|g3880	C021|g9297	C017|g6958	C019|g8146	C014|g5593	C015|g1275	C002|g_10388	C001|g_4900	C004|g_3822	C005|g_8326	C006|g_3665	C007|g_3200	C008|g_9373	C013|g_9775	C012|g_4932
pep2 (XM749386)	C011|contig_42g3512	C010|contig_2g10514	C009|g_3399	C018|g2927	C016|g3946	C020|g1849	C022|g2599	C021|g4261	C017|g2492	C019|g3380	C014|g3750	C015|g2648	C002|g_2314	C001|g_3670	C004|g_2673	C005|g_4987	C006|g_1273	C007|g_4676	C008|g_5818	C013|g_5151	C012|g_2236
ctsD (XM747029)	C011|contig_17g455	C010|contig_84g3585	C009|g_4698	C018|g1784	C016|g2981	C020|g1415	C022|g1150	C021|g2481	C017|g6682	C019|g1324	C014|g579	C015|g5936	C002|g_4680	C001|g_4326	C004|g_4054	C005|g_4987	C006|g_7790	C007|g_5510	C008|g_9967	C013|g_11983	C012|g_4248
dppV (XM750144)	C011|contig_52g1418	C010|contig_1g5741	C009|g_3974	C018|g1518	C016|g3583	C020|g6576	C022|g7315	C021|g3731	C017|g8482	C019|g707	C014|g1606	C015|g146	C002|g_5507	C001|g_7370	C004|g_2377	C005|g_2504	C006|g_2628	C007|g_9875	C008|g_7621	C013|g_341	C012|g_3577
fetC/A (AY586512)	C011|contig_42g3987	C010|contig_13g10881	C009|g_1801	C018|g4887	C016|g6239	C020|g6892	C022|g5139	C021|g4285	C017|g2597	C019|g3417	C014|g1472	C015|g304	C002|g_9946	C001|g_72	C004|g_8317	C005|g_196	C006|g_9671	C007|g_8032	C008|g_3439	C013|g_3838	C012|g_7520
mirB (XM743591)	C011|contig_17g646	C010|contig_84g3392	C009|g_4503	C018|g7129	C016|g5479	C020|g1588	C022|g420	C021|g8725	C017|g9690	C019|g1158	C014|g6945	C015|g6912	C002|g_5956	C001|g_5576	C004|g_7761	C005|g_786	C006|g_11568	C007|g_2711	C008|g_505	C013|g_14963	C012|g_8361
mirC (XM744609)	C011|contig_21g7625	C010|contig_5g6508	C009|g_8571	C018|g4218	C016|g958	C020|g8876	C022|g7527	C021|g6747	C017|g6257	C019|g7618	C014|g2133	C015|g3561	C002|g_9309	C001|g_6271	C004|g_6821	C005|g_8030	C006|g_616	C007|g_6762	C008|g_7414	C013|g_14963	C012|g_8361
amcA (XM001275002)	C011|contig_21g7394	C010|contig_5g6740	C009|g_10540	C018|g6269	C016|g5632	C020|g2348	C022|g3677	C021|g8630	C017|g5216	C019|g2916	C014|g8328	C015|g6753	C002|g_11888	C001|g_4008	C004|g_8065	C005|g_6997	C006|g_4708	C007|g_10389	C008|g_8783	C013|g_13192	C012|g_2764
zrf2 (AY611772)	C011|contig_70g10849	C010|contig_64g8810	C009|g_6800	C018|g9769	C016|g4435	C020|g96	C022|g6224	C021|g1395	C017|g5091	C019|g5463	C014|g5414	C015|g4715	C002|g_1409	C001|g_8305	C004|g_3485	C005|g_6820	C006|g_3323	C007|g_9498	C008|g_7238	C013|g_3463	C012|g_2277
zrf1 (AY611771)	C011|contig_72g2911	C010|contig_57g1115	C009|g_10173	C018|g6262	C016|g5322	C020|g6048	C022|g317	C021|g8059	C017|g1154	C019|g5109	C014|g2021	C015|g2243	C002|g_1773	C001|g_8305	C004|g_7567	C005|g_1369	C006|g_1792	C007|g_4912	C008|g_2111	C013|g_3463	C012|g_2277
mcsA (AJ888885)	C011|contig_18g5443	C010|contig_10g4071	C009|g_9786	C018|g6318	C016|g2870	C020|g3701	C022|g1480	C021|g350	C017|g9183	C019|g8353	C014|g5887	C015|g2495	C002|g_10136	C001|g_8883	C004|g_6082	C005|g_7391	C006|g_3922	C007|g_7119	C008|g_4339	C013|g_13715	C012|g_7836
hcsA (FN401071)	C011|contig_52g1102	C010|contig_1g5425	C009|g_5138	C018|g5800	C016|g3232	C020|g9348	C022|g2183	C021|g9916	C017|g1604	C019|g6942	C014|g2865	C015|g3524	C002|g_1877	C001|g_4651	C004|g_1837	C005|g_3100	C006|g_1685	C007|g_906	C008|g_9615	C013|g_16877	C012|g_9848
Signaling
pkaC1 (AJ297841)	C011|contig_17g907	C010|contig_84g3131	C009|g_9915	C018|g5251	C016|g2645	C020|g7276	C022|g7762	C021|g93	C017|g1260	C019|g8218	C014|g4100	C015|g8151	C002|g_6839	C001|g_6513	C004|g_5765	C005|g_4944	C006|g_8291	C007|g_1157	C008|g_7898	C013|g_11707	C012|g_6168
pkaR (AF401202)	C011|contig_42g3648	C010|contig_2g10378	C009|g_3298	C018|g10140	C016|g3875	C020|g4664	C022|g2516	C021|g8824	C017|g2139	C019|g2014	C014|g6434	C015|g6047	C002|g_2465	C001|g_3530	C004|g_4582	C005|g_858	C006|g_1134	C007|g_4524	C008|g_5954	C013|g_15062	C012|g_11459
calA (XM001270109)	C011|contig_18g5234	C010|contig_10g4280	C009|g_9648	C018|g2478	C016|g943	C020|g3844	C022|g1583	C021|g1798	C017|g2799	C019|g8473	C014|g8122	C015|g6277	C002|g_5736	C001|g_8807	C004|g_6002	C005|g_6033	C006|g_11359	C007|g_7000	C008|g_4433	C013|g_15667	C012|g_8250
rasB (AY266674)	C011|contig_52g1251	C010|contig_1g5574	C009|g_3826	C018|g8959	C016|g3361	C020|g6427	C022|g1250	C021|g6122	C017|g4961	C019|g586	C014|g2034	C015|g2260	C002|g_5619	C001|g_7260	C004|g_5325	C005|g_8389	C006|g_5500	C007|g_6901	C008|g_7513	C013|g_5776	C012|g_390
rhbA (XM748989)	C011|contig_17g284	C010|contig_84g3756	C009|g_730	C018|g7294	C016|g1896	C020|g1630	C022|g1952	C021|g3656	C017|g10450	C019|g1482	C014|g4186	C015|g3861	C002|g_10010	C001|g_8	C004|g_8053	C005|g_863	C006|g_4043	C007|g_9480	C008|g_3364	C013|g_1846	C012|g_10024
