# Supplementary material for: Genome Sequencing and Comparative Genomics Analysis Revealed Pathogenic Potential in Penicillium capsulatum as a Novel Fungal Pathogen Belonging to Eurotiales
Source: Front Microbiol. 2016 Oct 5;7:1541. doi: 10.3389/fmicb.2016.01541 (PMC5051111; doi:10.3389/fmicb.2016.01541)
Supplement: Supplementary file 5 [file Table_5.xlsx]

## Sheet: A.fumigatus only
Table S5.COG-FUNCTION-Gene annotation in Venn diagram
Gene id	COG	Function
C003|g_100	-	pectate lyase
C003|g_1002	-	hypothetical protein AFUA_1G11210
C003|g_1003	-	GPI anchored protein
C003|g_1005	-	hypothetical protein AFUA_1G11240
C003|g_1008	-	conserved hypothetical protein
C003|g_1009	COG3491	oxidoreductase
C003|g_101	-	conserved hypothetical protein
C003|g_1010	-	C6 finger domain protein
C003|g_1011	-	methyltransferase
C003|g_1012	COG0318	4-coumarate-coa ligase, putative
C003|g_1013	COG3200	class II DAHP synthetase family protein
C003|g_1014	COG3386	lactonohydrolase
C003|g_1015	COG4225	glycosyl hydrolase family 88
C003|g_1016	COG0477	MFS transporter of unkown specificity
C003|g_1018	COG2303	versicolorin b synthase-like protein, putative
C003|g_1024	-	hypothetical protein AFUA_1G11430
C003|g_1032	-	conserved hypothetical protein
C003|g_1033	-	hypothetical protein AfA5A2.001
C003|g_104	COG0737	5'-nucleotidase, putative
C003|g_105	-	conserved hypothetical protein
C003|g_1051	-	proline-rich, actin-associated protein Vrp1
C003|g_1056	-	conserved hypothetical protein
C003|g_1066	-	hypothetical protein AFUA_1G11840
C003|g_1073	-	conserved histidine-rich protein
C003|g_109	-	hypothetical protein AFUA_1G01210
C003|g_1094	-	conserved hypothetical protein
C003|g_1096	-	arginine rich protein
C003|g_11	-	hypothetical protein AFUA_1G00210
C003|g_1106	-	hypothetical protein AfA14E5.11c
C003|g_1107	COG0666	putative ankyrin
C003|g_111	COG3507	beta-xylosidase
C003|g_1111	-	hypothetical protein AFUA_1G12270
C003|g_1116	-	hypothetical protein AFUA_1G12320
C003|g_1121	-	hypothetical protein AFUA_1G12360
C003|g_1133	-	conserved hypothetical protein
C003|g_1136	-	hypothetical protein AFUA_1G12500
C003|g_1157	-	hypothetical protein AFUA_1G12710
C003|g_116	-	polyketide synthase
C003|g_1177	COG4178	ABC fatty acid transporter
C003|g_1186	-	hypothetical protein, conserved
C003|g_1198	-	conserved hypothetical protein
C003|g_1208	COG2124	cytochrome P450 pisatin demethylase, putative
C003|g_122	-	C6 transcription factor
C003|g_1222	COG1275	C4-dicarboxylate transporter/malic acid transport protein, putative
C003|g_1227	-	conserved hypothetical protein
C003|g_123	-	conserved hypothetical protein
C003|g_1250	-	hypothetical protein AFUA_1G13640
C003|g_1251	-	hypothetical protein AFUA_1G13650
C003|g_126	COG3774	alpha-1,6-mannosyltransferase subunit (Hoc1)
C003|g_1267	-	hypothetical protein AFUA_1G13810
C003|g_1268	-	hypothetical protein AFUA_1G13820
C003|g_1269	-	threonine-rich protein
C003|g_127	-	hypothetical protein AFUA_1G01390
C003|g_128	-	hypothetical protein AFUA_1G01400
C003|g_1286	-	hypothetical protein AFUA_1G14000
C003|g_129	-	hypothetical protein AFUA_1G01410
C003|g_1291	-	hypothetical protein AfA33H4.001c
C003|g_1302	-	hypothetical protein AFUB_013700
C003|g_1305	-	DUF614 domain protein
C003|g_132	-	hypothetical protein AFUA_1G01440
C003|g_1323	-	C6 transcription factor
C003|g_1333	-	hypothetical protein AFUA_1G14480
C003|g_1367	-	hypothetical protein AFUA_1G14820
C003|g_1375	-	conserved hypothetical protein
C003|g_138	-	short-chain dehydrogenase/reductase family protein
C003|g_14	-	hypothetical protein AFUB_097550
C003|g_1400	-	conserved hypothetical protein
C003|g_1403	-	hypothetical protein AFUA_1G15190
C003|g_1425	-	LysM domain protein
C003|g_1426	COG0657	lipase/esterase
C003|g_1444	-	hypothetical protein AFUA_1G15630
C003|g_1446	-	conserved hypothetical protein
C003|g_1447	-	conserved hypothetical protein
C003|g_145	-	hypothetical protein AFUA_1G01570
C003|g_146	-	hypothetical protein AFUA_1G01580
C003|g_1478	COG0667	aldo-keto reductase (AKR13)
C003|g_1480	-	hypothetical protein AFUA_1G15990
C003|g_1482	-	hypothetical protein AFUA_1G16010
C003|g_1484	-	conserved hypothetical protein
C003|g_1486	-	conserved serine-proline rich protein
C003|g_1489	-	hypothetical protein AFUA_1G16080
C003|g_1492	COG2226	arsenic methyltransferase Cyt19
C003|g_1493	-	hypothetical protein AFUA_1G16115
C003|g_1496	-	hypothetical protein AFUA_1G16140
C003|g_1498	-	C6 transcription factor
C003|g_1499	-	conserved hypothetical protein
C003|g_15	-	serine-rich protein
C003|g_150	-	conserved hypothetical protein
C003|g_1507	-	hypothetical protein AFUA_1G16260
C003|g_151	-	oxidoreductase CipA-like
C003|g_1516	-	hypothetical protein AFUA_1G16350
C003|g_1517	-	hypothetical protein AFUA_1G16360
C003|g_1518	COG0315	molybdenum cofactor biosynthesis protein (MoaC)
C003|g_1522	-	C6 transcription factor
C003|g_1526	-	conserved hypothetical protein
C003|g_1544	-	C6 transcription factor
C003|g_1549	-	conserved hypothetical protein
C003|g_1556	-	conserved hypothetical protein
C003|g_1559	-	acetyltransferase, GNAT family family
C003|g_1569	-	conserved hypothetical protein
C003|g_1572	COG1680	transesterase (LovD)
C003|g_158	-	conserved serine-rich protein
C003|g_1589	-	HLH DNA binding domain protein
C003|g_159	-	hypothetical protein AFUA_1G01710
C003|g_1596	-	F-box domain protein
C003|g_1598	-	C6 transcription factor
C003|g_1604	-	conserved hypothetical protein
C003|g_1608	-	conidial hydrophobin RodB
C003|g_1609	-	hypothetical protein AFUA_1G17260
C003|g_1615	COG3507	endo-arabinanase
C003|g_1616	COG3670	dioxygenase
C003|g_1617	-	CP2 transcription factor
C003|g_1618	-	bZIP transcription factor (BACH2)
C003|g_1619	-	heat shock protein Awh11
C003|g_1621	-	conserved hypothetical protein
C003|g_1624	-	hypothetical protein AFUA_1G17420
C003|g_1627	-	C6 transcription factor
C003|g_1632	COG3509	hypothetical protein AN8320.2
C003|g_1635	-	hypothetical protein AFUA_1G17540
C003|g_1636	-	HET domain protein
C003|g_1637	-	GPI anchored protein
C003|g_1641	-	conserved hypothetical protein
C003|g_1643	COG0457	TPR domain protein
C003|g_1646	COG1028	short chain dehydrogenase
C003|g_1652	-	C6 transcription factor
C003|g_1653	-	oxidoreductase
C003|g_1654	COG2124	cytochrome P450 oxidoreductase
C003|g_1655	COG0604	zinc binding enoyl reductase
C003|g_1658	COG0514	telomere-associated RecQ helicase
C003|g_1659	-	C6 transcription factor Aro80
C003|g_1663	COG0654	FAD monooxygenase
C003|g_1664	COG4122	catecholamine-O-methyltransferase
C003|g_1665	-	hypothetical protein AFUA_2G00160
C003|g_1668	-	conserved hypothetical protein
C003|g_1670	-	conserved hypothetical protein
C003|g_1671	COG2234	aminopeptidase
C003|g_1673	-	conserved hypothetical protein
C003|g_1677	-	conserved hypothetical protein
C003|g_1678	-	conserved hypothetical protein
C003|g_1679	-	hypothetical protein AFUA_2G00300
C003|g_1687	-	GNAT family acetyltransferase
C003|g_1688	-	hypothetical protein AFUA_2G00390
C003|g_169	-	hypothetical protein AFUB_002210
C003|g_1690	COG0154	amidase family protein
C003|g_1693	-	conserved hypothetical protein
C003|g_1694	COG5026	hexokinase
C003|g_1695	COG1028	short-chain dehydrogenase/reductase family protein
C003|g_1696	-	C6 transcription factor
C003|g_1697	COG0667	aryl-alcohol dehydrogenase (AAD)
C003|g_1698	COG1501	glycosyl hydrolase, family 31
C003|g_17	-	hypothetical protein AFUA_1G00270
C003|g_1704	COG0443	conserved hypothetical protein
C003|g_1707	-	conserved hypothetical protein
C003|g_1709	-	conserved hypothetical protein
C003|g_171	COG0494	thiamin pyrophosphokinase
C003|g_1712	-	conserved hypothetical protein
C003|g_1717	-	protein kinase
C003|g_1720	-	hypothetical protein AFUA_2G00700
C003|g_1724	-	conserved hypothetical protein
C003|g_1740	-	PTH11-like integral membrane protein
C003|g_1751	-	inositol-3-phosphate synthase
C003|g_1760	-	conserved hypothetical protein
C003|g_1763	-	GPI anchored cell wall protein (Dan4)
C003|g_1768	-	Cu-dependent DNA-binding protein
C003|g_1783	-	hypothetical protein AFUA_2G01340
C003|g_1788	COG0500	S-adenosylmethionine-dependent methyltransferase
C003|g_1796	-	hypothetical protein AFUA_2G01470
C003|g_1798	-	hypothetical protein AFUA_2G01490
C003|g_18	-	hypothetical protein AFUA_1G00280
C003|g_180	-	plasma membrane protein Pth11-like
C003|g_1805	COG5030	clathrin coat assembly protein ap19
C003|g_1815	COG1716	FHA domain protein
C003|g_1819	-	GPI anchored protein
C003|g_1820	-	conserved hypothetical protein
C003|g_1844	-	UbiA prenyltransferase family protein
C003|g_1856	-	C2H2 finger domain protein
C003|g_1857	COG0350	methylated-DNA-protein-cysteine methyltransferase
C003|g_186	-	IgE binding protein
C003|g_1868	-	hypothetical protein AFUB_019280
C003|g_1881	-	hypothetical protein AFUA_2G02330
C003|g_1883	COG5147	MYB DNA-binding domain protein
C003|g_1887	-	conserved hypothetical protein
C003|g_1889	-	hypothetical protein AFUA_2G02410
C003|g_1892	-	conserved hypothetical protein
C003|g_1894	-	conserved hypothetical protein
C003|g_1912	-	hypothetical protein AFUA_2G02640
C003|g_1913	-	conserved hypothetical protein
C003|g_1920	-	conserved hypothetical protein
C003|g_1922	-	hypothetical protein AFUA_2G02740
C003|g_1932	COG5210	TBC domain protein
C003|g_1933	COG0515	serine/threonine protein kinase
C003|g_194	COG0464	AAA family ATPase, putative
C003|g_1965	-	C6 finger domain protein
C003|g_1966	-	conserved hypothetical protein
C003|g_1971	-	hypothetical protein AFUA_2G03240
C003|g_198	-	conserved hypothetical protein
C003|g_1994	-	hypothetical protein AFUA_2G03470
C003|g_20	COG0666	hypothetical protein AFUB_048500
C003|g_2000	-	extracellular threonine rich protein
C003|g_2011	-	hypothetical protein AFUB_020740
C003|g_2024	-	hypothetical protein AFUA_2G03800
C003|g_2038	-	hypothetical protein AFUA_2G03940
C003|g_2040	-	acid phosphatase
C003|g_2049	-	conserved hypothetical protein
C003|g_2054	-	hypothetical protein AFUA_2G04100
C003|g_2060	-	hypothetical protein AFUA_2G04160
C003|g_2062	-	conserved hypothetical protein
C003|g_2069	-	C6 transcription factor
C003|g_2074	-	lipase/esterase
C003|g_2078	-	salicylate hydroxylase
C003|g_2085	-	integral membrane protein
C003|g_2093	-	hypothetical protein AFUA_2G04500
C003|g_2096	-	hypothetical protein AFUA_2G04530
C003|g_210	-	hypothetical protein AFUA_1G02220
C003|g_2102	-	hypothetical protein AFUA_2G04580
C003|g_2108	-	translation elongation factor EF-1 subunit
C003|g_211	-	conserved hypothetical protein
C003|g_212	-	conserved hypothetical protein
C003|g_213	-	conserved hypothetical protein
C003|g_2131	COG0011	cell wall biogenesis protein
C003|g_214	-	conserved hypothetical protein
C003|g_2159	-	conserved hypothetical protein
C003|g_2169	-	hypothetical protein AFUA_2G05270
C003|g_2170	-	F-box domain protein
C003|g_2172	-	hypothetical protein AFUA_2G05300
C003|g_2174	COG0387	calcium-proton exchanger
C003|g_2179	-	hypothetical protein AFUA_2G05370
C003|g_22	-	hypothetical protein AFUA_1G00320
C003|g_2207	-	hypothetical protein AFUA_2G05660
C003|g_2211	-	conserved hypothetical protein
C003|g_222	-	conserved hypothetical protein
C003|g_2228	-	hypothetical protein AFUA_2G05870
C003|g_2233	-	hypothetical protein AFUA_2G05920
C003|g_2237	-	pre-mRNA branch site protein p14
C003|g_2257	-	alpha-1,3-glucanase/mutanase
C003|g_2267	-	hypothetical protein AFUA_2G06260
C003|g_2268	-	hypothetical protein AFUA_2G06270
C003|g_2279	COG1727	60S ribosomal protein L18
C003|g_228	-	conserved hypothetical protein
C003|g_2293	-	conserved hypothetical protein
C003|g_23	-	hypothetical protein AFUA_1G00330
C003|g_2304	-	RNA binding protein
C003|g_2309	-	hypothetical protein AFUA_2G07700
C003|g_2314	-	hypothetical protein AFUA_2G07760
C003|g_2318	-	GPI anchored protein
C003|g_2321	-	conserved hypothetical protein
C003|g_2324	-	hypothetical protein AFUA_2G07860
C003|g_2331	-	hypothetical protein AFUA_2G07930
C003|g_2338	-	conserved hypothetical protein
C003|g_2340	-	hypothetical protein AFUA_2G08020
C003|g_2341	-	hypothetical protein AFUA_2G08030
C003|g_2348	-	hypothetical protein AFUA_2G08100
C003|g_240	-	hypothetical protein AFUA_1G02520
C003|g_2405	-	hypothetical protein AFUA_2G08680
C003|g_2418	-	conserved hypothetical protein
C003|g_2462	-	conserved hypothetical protein
C003|g_2463	-	conserved hypothetical protein
C003|g_2466	-	conserved hypothetical protein
C003|g_2469	-	C6 finger domain protein
C003|g_2474	COG2303	choline dehydrogenase family protein
C003|g_2478	-	F-box domain protein
C003|g_2479	-	hypothetical protein AFUA_2G09430
C003|g_2480	-	acetyl xylan esterase
C003|g_2482	COG0168	potassium transporter
C003|g_2484	-	conserved hypothetical protein
C003|g_2494	COG0812	UDP-N-acetylmuramate dehydrogenase
C003|g_2495	COG0766	UDP-N-acetylglucosamine 1-carboxyvinyltransferase family protein
C003|g_2496	-	hypothetical protein AFUA_2G09610
C003|g_2503	-	hypothetical protein AFUA_2G09690
C003|g_2506	-	conserved hypothetical protein
C003|g_2522	-	hypothetical protein AFUA_2G09880
C003|g_2526	-	hypothetical protein AFUA_2G09920
C003|g_2529	-	glutamate dehydrogenase
C003|g_2538	-	hypothetical protein AFUA_2G10050
C003|g_2551	-	hypothetical protein AFUA_2G10180
C003|g_2553	-	conserved hypothetical protein
C003|g_2558	-	conserved hypothetical protein
C003|g_2567	COG5096	AP-2 adaptor complex subunit beta
C003|g_2572	-	hypothetical protein AFUA_2G10390
C003|g_2596	-	hypothetical protein AFUA_2G10630
C003|g_2601	-	hypothetical protein AFUA_2G10680
C003|g_2611	-	hypothetical protein AFUA_2G10780
C003|g_2616	-	hypothetical protein AFUA_2G10830
C003|g_262	-	polyketide synthase
C003|g_263	COG0604	hypothetical protein AFUA_1G02750
C003|g_2636	-	hypothetical protein AFUA_2G11030
C003|g_2653	-	hypothetical protein PDIG_79900
C003|g_2661	-	hypothetical protein AFUA_2G11280
C003|g_2674	COG0477	MFS transporter, putative
C003|g_2685	-	hypothetical protein AFUA_2G11530
C003|g_2691	-	UDP-glucoronosyl and UDP-glucosyl transferase family protein
C003|g_2693	COG0366	alpha-glucosidase/alpha-amylase, putative
C003|g_2694	COG0366	alpha-glucosidase
C003|g_2695	-	pheromone P-factor (Map2)
C003|g_27	-	hypothetical protein NFIA_101320
C003|g_2720	-	conserved hypothetical protein
C003|g_2721	-	hypothetical protein AFUA_2G11890
C003|g_2723	-	hypothetical protein AFUA_2G11910
C003|g_2736	-	hypothetical protein AFUA_2G12040
C003|g_274	-	C2H2 transcription factor
C003|g_2760	-	HET domain protein
C003|g_2783	-	hypothetical protein AFUA_2G12510
C003|g_2798	COG0142	polyprenyl synthetase family protein
C003|g_2799	-	conserved hypothetical protein
C003|g_28	-	hypothetical protein TSTA_063890
C003|g_2801	-	HET domain protein
C003|g_2803	-	conserved hypothetical protein
C003|g_2805	-	methyltransferase
C003|g_2807	-	conserved hypothetical protein
C003|g_2808	-	alpha-L-arabinofuranosidase
C003|g_2811	-	hypothetical protein AFUA_2G12800
C003|g_2812	-	hypothetical protein AFUA_2G12810
C003|g_2813	COG3321	polyketide synthase
C003|g_2847	-	conserved hypothetical protein
C003|g_285	COG0654	salicylate hydroxylase
C003|g_2850	-	hypothetical protein AFUA_2G13180
C003|g_2861	-	hypothetical protein AFUA_2G13280
C003|g_2864	-	RING finger domain protein
C003|g_2889	-	hypothetical protein AFUB_029200
C003|g_2898	-	endonuclease/exonuclease/phosphatase family protein
C003|g_2912	-	hypothetical protein AFUA_2G13790
C003|g_2917	-	hypothetical protein AFUA_2G13840
C003|g_2923	-	hypothetical protein AFUB_029530
C003|g_2926	-	conserved hypothetical protein
C003|g_2927	-	conserved hypothetical protein
C003|g_2947	-	hypothetical protein AFUA_2G14140
C003|g_2950	-	hypothetical protein AFUA_2G14170
C003|g_2965	-	HHE domain protein
C003|g_2968	-	AT DNA binding protein
C003|g_2972	COG0500	methyltransferase
C003|g_2973	COG3673	conserved hypothetical protein
C003|g_2977	-	cytochrome P450
C003|g_2978	-	hypothetical protein AFUA_2G14450
C003|g_2982	-	endoglucanase
C003|g_2988	-	dihydrodipicolinate synthetase family protein
C003|g_2996	-	F-box domain protein
C003|g_2997	-	protein kinase domain-containing protein
C003|g_3	-	hypothetical protein AFUA_1G00130
C003|g_30	-	hypothetical protein AFUA_1G00400
C003|g_3002	-	conserved hypothetical protein
C003|g_3010	-	conserved hypothetical protein
C003|g_3015	-	conserved hypothetical protein
C003|g_304	-	hypothetical protein AFUA_1G03160
C003|g_3042	-	O-methyltransferase
C003|g_3045	-	C2H2 finger domain protein, putative
C003|g_3046	-	hypothetical protein AFUA_2G15120
C003|g_3051	-	hypothetical protein AFUA_2G15165
C003|g_3065	-	citrate synthase
C003|g_3068	-	conserved hypothetical protein
C003|g_3069	-	AflR-like C6 transcription factor
C003|g_307	-	hypothetical protein AFUA_1G03190
C003|g_3070	-	hypothetical protein AFUA_2G15350
C003|g_3075	-	hypothetical protein AFUA_2G15400
C003|g_308	COG0477	MFS transporter
C003|g_3082	-	neutral amino acid permease
C003|g_3085	COG1958	small nuclear ribonucleoprotein SmF, putative
C003|g_310	-	hypothetical protein AFUA_1G03220
C003|g_3104	-	conserved hypothetical protein
C003|g_311	COG1132	ABC multidrug transporter
C003|g_312	-	hypothetical protein AFUA_1G03240
C003|g_3127	-	hypothetical protein AFUA_2G15920
C003|g_3134	-	conserved hypothetical protein
C003|g_314	COG0477	tartrate MFS transporter
C003|g_315	-	hypothetical protein AFUA_1G03270
C003|g_3155	-	hypothetical protein AFUA_2G16190
C003|g_3158	-	hypothetical protein AFUA_2G16220
C003|g_317	COG0477	Myo-inositol transporter 1
C003|g_318	COG2272	carboxylesterase
C003|g_3180	-	hypothetical protein AFUA_2G16440
C003|g_319	-	hypothetical protein AFUA_1G03310
C003|g_3196	-	conserved hypothetical protein
C003|g_320	-	hypothetical protein AFUA_1G03320
C003|g_321	-	conserved hypothetical protein
C003|g_322	-	conserved hypothetical protein
C003|g_3237	-	PT repeat family protein
C003|g_3238	-	conserved hypothetical protein
C003|g_324	-	conserved hypothetical protein
C003|g_3250	-	conserved hypothetical protein
C003|g_3255	-	hypothetical protein AFUA_2G17210
C003|g_3257	-	NACHT domain protein
C003|g_3258	-	C2H2 finger domain protein
C003|g_3260	-	phosphoesterase
C003|g_3262	-	hypothetical protein AFUA_2G17280
C003|g_3263	-	hypothetical protein AFUA_2G17290
C003|g_3264	COG0625	glutathione S-transferase, putative
C003|g_3265	-	hypothetical protein AFUA_2G17305
C003|g_3271	-	MFS monocarboxylate transporter (Mct)
C003|g_3272	-	hypothetical protein AFUA_2G17370
C003|g_3273	-	hypothetical protein AFUA_2G17380
C003|g_3274	-	conserved hypothetical protein
C003|g_3280	-	3-hydroxyanthranilate 3,4-dioxygenase
C003|g_3282	-	integral membrane protein
C003|g_3286	-	C6 finger domain protein
C003|g_3297	COG2303	cellobiose dehydrogenase
C003|g_3299	COG0477	conserved hypothetical protein
C003|g_3302	-	hypothetical protein AFUA_2G17670
C003|g_3303	-	conserved hypothetical protein
C003|g_3304	-	hypothetical protein AFUA_2G17690
C003|g_3305	-	hypothetical protein AFUA_2G17700
C003|g_3310	-	Ankyrin repeat protein
C003|g_3311	-	integral membrane protein
C003|g_3315	-	C6 transcription factor
C003|g_3317	-	hypothetical protein AFUA_2G17815
C003|g_3322	-	C6 transcription factor
C003|g_3323	COG3967	short chain dehydrogenase
C003|g_3324	-	C6 finger domain protein
C003|g_3325	-	RTA1 domain protein
C003|g_3326	-	C6 transcription factor
C003|g_3327	-	conserved hypothetical protein
C003|g_3328	-	conserved hypothetical protein
C003|g_3331	COG0654	MAK1-like monooxygenase
C003|g_3333	COG1902	NADPH dehydrogenase Oye3
C003|g_3335	COG2124	cytochrome P450 monooxygenase
C003|g_3344	-	metalloproteinase
C003|g_3347	COG0514	telomere-associated RecQ helicase
C003|g_335	-	hypothetical protein AFUA_1G03470
C003|g_3354	-	conserved hypothetical protein
C003|g_3357	-	Transposon, putative
C003|g_3358	-	hypothetical protein NECHADRAFT_55951
C003|g_3359	-	C6 finger domain protein
C003|g_336	-	conserved hypothetical protein
C003|g_3360	-	C6 finger domain protein
C003|g_3361	COG0477	MFS sugar transporter, putative
C003|g_3362	COG1472	beta-glucosidase
C003|g_3369	-	hypothetical protein AFUB_048150
C003|g_3373	-	glycosyl hydrolase
C003|g_3378	-	hypothetical protein AFUA_3G00400
C003|g_3381	-	F-box domain protein
C003|g_3383	-	hypothetical protein AFUA_3G00460
C003|g_3391	COG3104	MFS peptide transporter
C003|g_3393	COG2258	conserved hypothetical protein
C003|g_3395	-	conserved hypothetical protein
C003|g_3397	-	hypothetical protein AFUA_3G00600
C003|g_3398	COG3387	glucan 1,4-alpha-glucosidase
C003|g_3402	-	hypothetical protein AFLA_053400
C003|g_3404	-	conserved hypothetical protein
C003|g_3410	COG2930	DUF500 and UBA/TS-N domain protein
C003|g_3415	-	conserved hypothetical protein
C003|g_3419	-	cholestenol delta-isomerase
C003|g_3433	COG0666	ankyrin repeat protein
C003|g_3435	-	conserved hypothetical protein
C003|g_3438	-	FAD dependent oxidoreductase
C003|g_3444	-	hypothetical protein AFUA_3G01060
C003|g_3451	-	cell wall protein
C003|g_3452	-	hypothetical protein AFUA_3G01140
C003|g_3461	COG0477	MFS sugar transporte
C003|g_3462	-	hypothetical protein AFUA_3G01240
C003|g_3468	-	conserved hypothetical protein
C003|g_3469	-	hypothetical protein AFUA_3G01310
C003|g_3470	COG2040	homocysteine S-methyltransferase
C003|g_3472	COG3791	DUF636 domain protein
C003|g_3476	-	polyketide synthase, putative
C003|g_3477	-	putative polyketide synthase protein
C003|g_3488	-	integral membrane protein
C003|g_3489	-	C6 transcription factor
C003|g_3500	COG0666	Ankyrin and HET domain protein
C003|g_3507	COG2124	sterigmatocystin biosynthesis cytochrome P450 monooxygenase, putative
C003|g_3509	COG0457	TPR domain protein
C003|g_3510	-	hypothetical protein AFUA_3G01720
C003|g_3511	-	hypothetical protein AFUA_3G01730
C003|g_3512	-	transposase
C003|g_3513	-	G protein coupled receptor family protein
C003|g_3514	COG1073	alpha/beta superfamily hydrolase
C003|g_3515	-	hypothetical protein AFUA_3G01770
C003|g_3516	COG1062	alcohol dehydrogenase
C003|g_3520	COG0531	amino acid permease
C003|g_3533	-	conserved hypothetical protein
C003|g_3537	-	C6 transcription factor Ctf1B-like
C003|g_3539	-	F-box domain protein
C003|g_3540	-	hypothetical protein AFUB_046370
C003|g_3542	-	conserved hypothetical protein
C003|g_3548	COG0477	MFS multidrug transporter
C003|g_355	-	hypothetical protein AFUA_1G03670
C003|g_3550	COG0604	oxidoreductase, zinc-binding
C003|g_3555	COG1020	AM-toxin synthetase
C003|g_3558	-	C6 transcription factor
C003|g_3563	-	conserved hypothetical protein
C003|g_3582	COG0693	ThiJ/PfpI family transcriptional regulator
C003|g_3583	-	hypothetical protein AFUB_045880
C003|g_3585	-	conserved hypothetical protein
C003|g_3588	-	C6 transcription factor
C003|g_3592	-	conserved hypothetical protein
C003|g_3594	-	hypothetical protein AFUA_3G02560
C003|g_3598	-	C6 transcription factor
C003|g_3600	-	MFS transporter
C003|g_3601	COG0654	phenol hydroxylase
C003|g_3604	-	MYB DNA binding domain protein
C003|g_3605	-	kelch repeat protein
C003|g_3608	-	conserved hypothetical protein
C003|g_3613	-	calcium/calmodulin dependent protein kinase
C003|g_3620	-	conserved hypothetical protein
C003|g_3621	-	hypothetical protein AFUB_045420
C003|g_3622	COG0666	ankyrin repeat protein
C003|g_3624	-	conserved hypothetical protein
C003|g_3625	-	hypothetical protein AFUA_3G02860
C003|g_3626	-	NUDIX domain
C003|g_3637	-	metalloreductase Fre8
C003|g_3639	-	phosphatidylethanolamine-binding protein
C003|g_3640	COG0306	phosphate-repressible Na+/phosphate cotransporter Pho89, putative
C003|g_3649	-	hypothetical protein AFUA_3G03130
C003|g_365	-	hypothetical protein AFUA_1G03770
C003|g_3659	-	bZIP transcription factor
C003|g_3665	-	conserved hypothetical protein
C003|g_3667	-	RTA1 domain protein
C003|g_3669	-	MFS monocarboxylate transporter
C003|g_3674	-	cell surface protein
C003|g_3683	COG0637	HAD superfamily hydrolase
C003|g_3684	-	conserved hypothetical protein
C003|g_3685	COG2124	cytochrome P450 monooxygenase, putative
C003|g_3686	-	O-methyltransferase
C003|g_3687	COG0477	MFS multidrug transporter
C003|g_3688	COG1082	4-hydroxyphenylpyruvate dioxygenase
C003|g_3690	COG3560	nitroreductase family protein
C003|g_3692	-	hypothetical protein AFUA_3G03550
C003|g_3693	COG0446,COG0607	pyridine nucleotide-disulfide oxidoreductase
C003|g_3694	COG4716	67 kDa myosin-cross-reactive antigen family protein
C003|g_3696	COG0666	F-box and ankyrin domain protein
C003|g_3705	-	conserved hypothetical protein
C003|g_3706	-	hypothetical protein AFUA_3G03690
C003|g_3710	-	protein kinase, putative
C003|g_3713	-	hypothetical protein AFUA_3G03760
C003|g_3714	-	conserved hypothetical protein
C003|g_3717	-	conserved hypothetical protein
C003|g_3720	-	conserved hypothetical protein
C003|g_3722	-	C2H2 type zinc finger domain protein
C003|g_3727	-	C6 transcription factor
C003|g_3732	-	endoglucanase
C003|g_3733	-	conserved hypothetical protein
C003|g_3745	-	hypothetical protein AFUA_3G04100
C003|g_376	-	conserved hypothetical protein
C003|g_3762	-	hypothetical protein AFUA_3G04100
C003|g_3763	-	retrotransposon polyprotein, putative
C003|g_3772	-	conserved hypothetical protein
C003|g_3796	-	conserved hypothetical protein
C003|g_3812	-	hypothetical protein AFUA_3G05810
C003|g_3841	COG0142	hexaprenyl pyrophosphate synthetase Coq1
C003|g_3842	-	conserved hypothetical protein
C003|g_3852	-	conserved hypothetical protein
C003|g_3853	-	RNA polymerase II mediator complex component Srb8
C003|g_3864	-	hypothetical protein AFUA_3G06350
C003|g_392	-	RNA polymerase I specific transcription initiation factor Rrn7, putative
C003|g_3922	COG4581	DEAD/DEAH box helicase
C003|g_3923	-	C2H2 zinc finger domain protein
C003|g_3930	-	hypothetical protein AFUA_3G07010
C003|g_3935	-	WSC domain protein
C003|g_3938	-	hypothetical protein AFUA_3G07090
C003|g_3939	-	conserved hypothetical protein
C003|g_3940	-	class III chitinase
C003|g_3965	-	conserved hypothetical protein
C003|g_3966	-	conserved hypothetical protein
C003|g_3970	COG0117	DRAP deaminase
C003|g_3982	-	conserved hypothetical protein
C003|g_3985	-	conserved hypothetical protein
C003|g_400	-	FG-GAP repeat protein
C003|g_4000	-	hypothetical protein AFUA_3G07760
C003|g_4002	-	conserved hypothetical protein
C003|g_4006	-	conserved hypothetical protein
C003|g_401	-	C6 finger domain protein
C003|g_403	COG1448	aspartate aminotransferase
C003|g_4036	-	conserved hypothetical protein
C003|g_4057	-	hypothetical protein AFUA_3G08360
C003|g_407	-	hypothetical protein AFUA_1G04220
C003|g_4070	COG0693	ThiJ/PfpI family protein
C003|g_4077	-	hypothetical protein AFUA_3G08570
C003|g_4087	-	integral membrane protein
C003|g_410	-	hypothetical protein AFUA_1G04250
C003|g_4108	-	hypothetical protein AFUA_3G08890
C003|g_4110	-	hypothetical protein AFUA_3G08920
C003|g_4111	-	hypothetical protein AFUA_3G08920
C003|g_4116	COG5096	AP-1 adaptor complex subunit beta
C003|g_4118	-	cell surface protein
C003|g_4129	-	hypothetical protein AFUA_3G09120
C003|g_413	COG0049	ribosomal protein S7p/S5e, putative
C003|g_4133	-	extracellular proline-rich protein
C003|g_4136	COG2374	endonuclease/exonuclease/phosphatase family protein
C003|g_4141	-	conserved hypothetical protein
C003|g_4142	-	hypothetical protein AFUA_3G09270
C003|g_415	-	conserved hypothetical protein
C003|g_4156	-	MFS transporter (Hol1)
C003|g_4157	-	hypothetical protein PDIG_20620
C003|g_4158	-	hypothetical protein NFIA_024080
C003|g_416	-	hypothetical protein AFUA_1G04310
C003|g_4165	-	hypothetical protein AFUA_3G09490
C003|g_4168	-	hypothetical protein AFUA_3G09520
C003|g_4181	-	conserved hypothetical protein
C003|g_4182	-	hypothetical protein AFUA_3G09660
C003|g_4189	-	hypothetical protein AFUA_3G09730
C003|g_42	-	F-box domain protein
C003|g_4203	-	hypothetical protein AFUA_3G09870
C003|g_4205	COG5198	hypothetical membrane protein
C003|g_423	-	ribosome assembly and transport protein Srp40
C003|g_4233	-	hypothetical protein AFUA_3G10175
C003|g_4237	-	conserved hypothetical protein
C003|g_4253	-	conserved hypothetical protein
C003|g_4257	-	conserved serine-rich protein
C003|g_428	-	conserved hypothetical protein
C003|g_4301	-	DUF821 domain protein
C003|g_4302	-	hypothetical protein AFUA_3G10860
C003|g_4303	-	hypothetical protein AFUA_3G10870
C003|g_4335	-	conserved hypothetical protein
C003|g_4347	-	hypothetical protein AFUA_3G11310
C003|g_435	-	hypothetical protein NFIA_020250
C003|g_4356	-	aspartic endopeptidase Pep2
C003|g_4357	COG5190	RNA Polymerase II CTD phosphatase Fcp1
C003|g_4368	-	hypothetical protein AFUA_3G11520
C003|g_4386	-	conserved hypothetical protein
C003|g_4394	-	conserved hypothetical protein
C003|g_4399	-	conserved hypothetical protein
C003|g_4402	-	hypothetical protein AFUA_3G11880
C003|g_4423	-	hypothetical protein AFUA_3G12090
C003|g_4433	-	RING finger domain protein
C003|g_4434	-	small oligopeptide transporter, OPT family
C003|g_4435	COG2939	carboxypeptidase Y
C003|g_4436	COG1132	ABC transporter
C003|g_4437	-	conserved hypothetical protein
C003|g_4449	COG0401	stress response RCI peptide
C003|g_4458	-	hypothetical protein AFUA_3G12440
C003|g_4460	-	conserved hypothetical protein
C003|g_4475	-	conserved hypothetical protein
C003|g_4482	-	conserved hypothetical protein
C003|g_4486	COG0477	sugar transporter-like protein
C003|g_4493	-	conserved glutamic acid-rich protein
C003|g_450	-	hypothetical protein AFUA_1G04630
C003|g_4503	-	C6 transcription factor GliZ-like
C003|g_4505	-	O-methyltransferase GliM-like
C003|g_4506	COG1020	nonribosomal peptide synthase GliP2
C003|g_4507	-	dimethylallyl tryptophan synthase SirD-like
C003|g_4508	-	C6 transcription factor, putative
C003|g_4509	COG0277	FAD binding domain protein
C003|g_4512	-	extracellular serine rich protein
C003|g_4516	-	conserved hypothetical protein
C003|g_4519	COG5078	ubiquitin conjugating enzyme
C003|g_4530	-	hypothetical protein AFUA_3G13170
C003|g_4532	-	hypothetical protein AFUA_3G13190
C003|g_4535	-	conserved hypothetical protein
C003|g_4542	-	hypothetical protein AFUA_3G13290
C003|g_4543	-	hypothetical protein AFUA_3G13300
C003|g_4563	-	conserved hypothetical protein
C003|g_4567	-	toxin biosynthesis protein
C003|g_4574	-	conserved hypothetical protein
C003|g_4577	-	Ctr copper transporter family protein
C003|g_4579	-	conserved hypothetical protein
C003|g_4580	COG3207	pyoverdine/dityrosine biosynthesis family protein
C003|g_4581	-	transferase family protein
C003|g_4582	COG0302	GTP cyclohydrolase I
C003|g_4585	-	HSP70 family protein
C003|g_4591	-	hypothetical protein AFUA_3G13800
C003|g_461	-	hypothetical protein AFUA_1G04740
C003|g_4621	-	hypothetical protein AFUA_3G14120
C003|g_4638	-	DUF218 domain protein
C003|g_4644	-	hypothetical protein AFUA_3G14360
C003|g_4647	-	hypothetical protein AFUA_3G14390
C003|g_465	COG4178	peroxisomal ABC transporter (PXA1)
C003|g_4668	COG2124	cytochrome P450 monooxygenase, putative
C003|g_4671	COG1275	C4-dicarboxylate transporter/malic acid transport protein
C003|g_4674	-	hypothetical protein AFUA_3G14665
C003|g_4682	-	conserved hypothetical protein
C003|g_4683	-	fungal specific transcription factor
C003|g_4685	COG0451	reductase
C003|g_4695	-	conserved hypothetical protein
C003|g_4698	-	hypothetical protein AFUA_3G14900
C003|g_4700	-	conserved hypothetical protein
C003|g_4701	-	hypothetical protein NFIA_062190
C003|g_4703	-	hypothetical protein AFUA_3G14940
C003|g_4704	COG2132	multicopper oxidase
C003|g_4707	-	extracellular chitosanase CsnC
C003|g_4716	-	hypothetical protein AFUA_3G15070
C003|g_4717	-	conserved hypothetical protein
C003|g_4718	COG1816	adenosine deaminase family protein
C003|g_4719	-	integral membrane protein, putative
C003|g_4721	-	conserved hypothetical protein
C003|g_4722	-	isocitrate dehydrogenase family protein
C003|g_4725	COG0746	hypothetical protein AFUA_3G15160
C003|g_4729	COG3693	endo-1,4-beta-xylanase
C003|g_4732	-	conserved hypothetical protein
C003|g_4734	-	hypothetical protein AFUA_3G15260
C003|g_4736	-	methyltransferase
C003|g_4737	-	C6 transcription factor
C003|g_4739	COG3321	PKS-like enzyme
C003|g_4740	-	hypothetical protein AFUA_3G15330
C003|g_4741	-	hypothetical protein AFUA_3G15340
C003|g_4744	-	MFS multidrug transporter
C003|g_4746	COG0514	telomere-associated RecQ helicase
C003|g_4750	-	hypothetical protein AFUA_4G00130
C003|g_4751	-	RTA1 domain protein
C003|g_4756	-	hypothetical protein NFIA_045470
C003|g_4759	COG0491	metallo-beta-lactamase domain protein
C003|g_4761	COG0833	amino acid transporter
C003|g_4762	-	WD40 repeat protein
C003|g_4765	-	conserved hypothetical protein
C003|g_4773	-	hypothetical protein AFUA_4G00360
C003|g_4778	-	hypothetical protein AFUA_4G00410
C003|g_4779	-	hypothetical protein AFUA_4G00420
C003|g_4782	-	hypothetical protein AFUB_100990
C003|g_4784	COG0477	MFS multidrug transporter
C003|g_4785	COG0477	MFS multidrug transporter
C003|g_4787	-	conserved hypothetical protein
C003|g_4788	-	hypothetical protein AFUA_4G00510
C003|g_4795	-	hypothetical protein AFUA_4G00580
C003|g_4801	COG3836	macrophomate synthase
C003|g_4808	-	C6 transcription factor
C003|g_4809	COG0631	protein phosphatase 2C
C003|g_4811	-	hypothetical protein AFUA_4G00740
C003|g_4812	-	conserved hypothetical protein
C003|g_4816	-	hypothetical protein AFUA_4G00790
C003|g_4818	-	hypothetical protein AFUA_4G00810
C003|g_4821	-	hypothetical protein AFUA_4G00840
C003|g_4822	-	hypothetical protein AFUA_4G00850
C003|g_4823	-	cell surface protein
C003|g_4825	-	hypothetical protein AFUA_4G00880
C003|g_4826	-	conserved hypothetical protein
C003|g_4827	-	conserved hypothetical protein
C003|g_4829	COG0477	MFS pantothenate transporter
C003|g_4840	COG1028	short chain dehydrogenase
C003|g_4842	-	conserved hypothetical protein
C003|g_4847	-	LysM domain protein
C003|g_4854	-	hypothetical protein AFUA_4G01180
C003|g_4855	-	extracellular guanyl-specific ribonuclease
C003|g_4868	-	C6 transcription factor
C003|g_4872	COG2175,COG3207	pyoverdine/dityrosine biosynthesis family protein
C003|g_4873	COG0647	4-nitrophenylphosphatase
C003|g_4876	COG0693	ThiJ/PfpI family protein
C003|g_4877	-	conserved hypothetical protein
C003|g_4878	COG3207	spore wall assembly protein Dit1
C003|g_4879	-	hypothetical protein AFUA_4G01430
C003|g_488	COG0477	MFS multidrug transporter
C003|g_4880	COG0625	glutathione S-transferase family protein
C003|g_4881	COG0722	phospho-2-dehydro-3-deoxyheptonate aldolase
C003|g_4882	-	conserved hypothetical protein
C003|g_4883	-	C6 finger domain protein
C003|g_4884	-	MFS transporter
C003|g_4891	COG1012	aldehyde dehydrogenase
C003|g_4893	-	amino acid transporter
C003|g_4896	-	hypothetical protein AFUA_4G01600
C003|g_4897	COG3344	predicted protein
C003|g_4898	-	hypothetical protein NFIA_024080
C003|g_4899	-	hypothetical protein PDIG_20620
C003|g_4900	-	hypothetical protein PDIG_20620
C003|g_4903	COG0474	sodium transporting ATPase, putative
C003|g_4905	-	conserved hypothetical protein
C003|g_4907	-	metalloproteinase, putative
C003|g_4909	-	GPI anchored glycosyl hydrolase
C003|g_4911	-	hypothetical protein AFUA_4G02740
C003|g_4912	-	MFS monocarboxylate transporter
C003|g_4913	-	DUF829 domain protein (PaxU)
C003|g_4915	-	toxin biosynthesis peroxidase
C003|g_4917	COG1272	haemolysin-III family protein
C003|g_4919	COG2513	methylisocitrate lyase
C003|g_4922	-	hypothetical protein AFUA_4G02850
C003|g_4931	COG0737	nucleotidase
C003|g_4932	COG0737	UDP-sugar hydrolase
C003|g_4944	-	C2H2 finger domain protein
C003|g_4956	-	conserved hypothetical protein
C003|g_496	-	conserved hypothetical protein
C003|g_4961	-	hypothetical protein AFUB_099850
C003|g_4962	COG0596	epoxide hydrolase
C003|g_4963	COG0596	epoxide hydrolase
C003|g_4966	-	Pc24g02420
C003|g_4973	-	GPI anchored protein, putative
C003|g_4975	-	GABA permease (Uga4)
C003|g_4977	-	hypothetical protein AFUA_4G03400
C003|g_4985	-	hypothetical protein AFUA_4G03480
C003|g_4987	-	GPI anchored protein
C003|g_4990	-	hypothetical protein AFUA_4G03530
C003|g_4991	-	integral membrane protein
C003|g_50	-	LMBR1 domain protein
C003|g_501	-	conserved hypothetical protein
C003|g_5043	-	mucin family signaling protein Msb2
C003|g_5051	COG1230	di-, tri-valent inorganic cation transporter
C003|g_5053	COG0154	conserved hypothetical protein
C003|g_5069	-	THO complex subunit Tho1
C003|g_5072	-	conserved hypothetical protein
C003|g_5077	-	IBR domain protein
C003|g_5086	COG5169	flocculation suppression protein
C003|g_5094	-	hypothetical protein AFUA_4G04580
C003|g_5105	-	F-box domain protein
C003|g_5146	-	conserved hypothetical protein
C003|g_5162	-	hypothetical protein AFUA_4G06270
C003|g_5163	-	conserved hypothetical protein
C003|g_5172	-	conserved hypothetical protein
C003|g_5176	-	conserved hypothetical protein
C003|g_5178	-	hypothetical protein AFUA_4G06430
C003|g_5191	-	hypothetical protein AFUA_4G06580
C003|g_5192	-	conserved hypothetical protein
C003|g_5198	-	conserved hypothetical protein
C003|g_5199	-	hypothetical protein AFUA_4G06660
C003|g_52	-	hypothetical protein AOR_1_1412024
C003|g_5213	-	hypothetical protein AFUA_4G06810
C003|g_5217	COG0318	coenzyme A synthetase
C003|g_5230	-	conserved hypothetical protein
C003|g_5232	COG2365	tyrosine phosphatase family protein
C003|g_524	-	conserved hypothetical protein
C003|g_526	-	hypothetical protein AFUA_1G05400
C003|g_5262	-	conserved hypothetical protein
C003|g_5269	-	conserved hypothetical protein
C003|g_5278	-	hypothetical protein AFUA_4G07450
C003|g_5280	-	conserved hypothetical protein
C003|g_5291	COG5257	translation initiation factor EF-2 gamma subunit
C003|g_5292	COG0501	CaaX prenyl protease Ste24
C003|g_5318	-	endoglucanase
C003|g_5319	-	hypothetical protein AFUA_4G07860
C003|g_5325	-	hypothetical protein AFUA_4G07920
C003|g_5328	-	conserved hypothetical protein
C003|g_5329	-	hypothetical protein AFUA_4G07960
C003|g_5347	-	conserved hypothetical protein
C003|g_5348	-	hypothetical protein AFUA_4G08160
C003|g_5354	COG2124	cytochrome P450 monooxygenase
C003|g_5355	COG0656	aldehyde reductase
C003|g_5362	-	histone h1.3., putative
C003|g_5364	-	conserved hypothetical protein
C003|g_5372	-	conserved hypothetical protein
C003|g_5373	-	conserved hypothetical protein
C003|g_5377	-	conserved hypothetical protein
C003|g_5395	-	hypothetical protein AFUA_4G08634
C003|g_5396	-	hypothetical protein AFUA_4G08634
C003|g_5397	-	hypothetical protein AFUA_4G08640
C003|g_5398	-	GPI-anchored cell surface glycoprotein
C003|g_5403	-	hypothetical protein AFUA_4G08700
C003|g_5413	-	dienelactone hydrolase family protein
C003|g_5418	-	RING finger protein
C003|g_5420	-	hypothetical protein AFUA_4G08860
C003|g_5450	-	anion exchange family protein
C003|g_5451	-	SET domain protein
C003|g_5458	-	conserved hypothetical protein
C003|g_546	-	hypothetical protein AFUA_1G05600
C003|g_5460	COG0666	ankyrin repeat protein
C003|g_5462	-	hypothetical protein AFUB_066420
C003|g_5464	-	conserved hypothetical protein
C003|g_5465	COG1506	extracellular dipeptidyl-peptidase Dpp4
C003|g_5467	-	conserved hypothetical protein
C003|g_5470	-	conserved hypothetical protein
C003|g_5471	-	conserved hypothetical protein
C003|g_5473	-	aspartic-type endopeptidase
C003|g_5482	-	hypothetical protein AFUA_4G09490
C003|g_5486	-	hypothetical protein AFUA_4G09530
C003|g_55	-	extracellular alpha-1,3-glucanase/mutanase
C003|g_5505	COG0501	mitochondrial inner membrane metallopeptidase Oma1
C003|g_5517	-	hypothetical protein AFUA_4G09850
C003|g_5525	-	conserved hypothetical protein
C003|g_5546	COG3387	glucoamylase/glucan 1,4-alpha-glucosidase
C003|g_5577	-	conserved hypothetical protein
C003|g_5616	-	conserved hypothetical protein
C003|g_5618	-	hypothetical protein AFUA_4G10880
C003|g_5619	-	hypothetical protein AFUA_4G10890
C003|g_5630	-	hypothetical protein NFIA_104970
C003|g_5639	-	hypothetical protein AFUA_4G11120
C003|g_5647	-	conserved hypothetical protein
C003|g_565	-	conserved hypothetical protein
C003|g_5664	-	hypothetical protein AFUA_4G11370
C003|g_5675	-	hypothetical protein AFUA_4G11490
C003|g_5687	-	conserved hypothetical protein
C003|g_57	-	hypothetical protein AFUA_1G00670
C003|g_5727	-	conserved hypothetical protein
C003|g_5728	-	hypothetical protein AFUA_4G12030
C003|g_576	-	hypothetical protein AFUA_1G05890
C003|g_5767	-	hypothetical protein AFUA_4G12420
C003|g_58	-	hypothetical protein AFUB_080270
C003|g_5819	-	hypothetical protein AFUA_4G12940
C003|g_5829	-	conserved hypothetical protein
C003|g_5834	-	conserved hypothetical protein
C003|g_5846	-	hypothetical protein AFUA_4G13220
C003|g_5854	-	conserved hypothetical protein
C003|g_5860	-	endo-1,3(4)-beta-glucanase
C003|g_5867	-	conserved hypothetical protein
C003|g_5872	-	hypothetical protein AFUA_4G13480
C003|g_5876	-	oxidoreductase, short-chain dehydrogenase/reductase family
C003|g_5885	-	hypothetical protein AFUA_4G13610
C003|g_5886	-	hypothetical protein AFUA_4G13620
C003|g_5887	-	PE repeat family protein
C003|g_5888	-	hypothetical protein AFUA_4G13640
C003|g_59	-	hypothetical protein AFUA_1G00690
C003|g_5902	-	polyphenol monooxygenase
C003|g_5904	COG4409	extracellular sialidase/neuraminidase
C003|g_5905	-	F-box domain protein
C003|g_5918	-	GNAT family acetyltransferase
C003|g_5919	COG1893	2-dehydropantoate 2-reductase
C003|g_5921	-	hypothetical protein AFUA_4G13980
C003|g_5925	COG0666	ankyrin repeat protein
C003|g_5931	-	spherulin 4-like cell surface protein
C003|g_5933	-	glutathione S-transferase
C003|g_5934	-	conserved hypothetical protein
C003|g_5937	COG2124	cytochrome P450 monooxygenase
C003|g_5939	-	conserved hypothetical protein
C003|g_5940	-	conserved hypothetical protein
C003|g_5941	-	conserved hypothetical protein
C003|g_5942	-	conserved hypothetical protein
C003|g_5943	-	conserved hypothetical protein
C003|g_5945	-	C6 finger domain protein
C003|g_5949	-	MFS monocarboxylate transporter
C003|g_5955	-	hypothetical protein AFUB_015690
C003|g_5958	-	kelch repeat protein
C003|g_5960	-	conserved hypothetical protein
C003|g_5964	-	hypothetical protein AFUA_4G14410
C003|g_5965	COG3757	secreted glycosyl hydrolase
C003|g_5973	-	hypothetical protein AFUA_4G14510
C003|g_5976	-	C6 transcription factor (AflR)
C003|g_598	-	RING finger protein
C003|g_5984	-	RING finger protein
C003|g_5991	-	hypothetical protein AFUA_4G14690
C003|g_5993	-	conserved hypothetical protein
C003|g_5998	-	hypothetical protein AFUB_072020
C003|g_6	-	conserved hypothetical protein
C003|g_60	-	hypothetical protein AFUA_1G00700
C003|g_6000	COG2124	cytochrome P450 monooxygenase
C003|g_6001	COG2124	cytochrome P450 monooxygenase
C003|g_6002	COG1028	short chain dehydrogenase
C003|g_6003	COG2124	cytochrome P450 monooxygenase, putative
C003|g_6004	-	transferase family protein
C003|g_6005	COG2124	cytochrome P450 monooxygenase
C003|g_6006	-	transferase family protein
C003|g_6007	COG1053	extracellular 3-ketosteroid 1-dehydrogenase
C003|g_6015	-	conserved hypothetical protein
C003|g_6018	-	extracellular serine threonine rich protein
C003|g_6019	COG5594	DUF221 membrane protein
C003|g_6020	-	hypothetical protein AFUA_5G00190
C003|g_6023	-	hypothetical protein AFUA_5G00220
C003|g_6024	-	hypothetical protein AFUA_5G00230
C003|g_6025	-	hypothetical protein AFUA_5G00240
C003|g_6027	-	ferric-chelate reductase
C003|g_6033	-	hypothetical protein AFUA_5G00320
C003|g_6034	-	conserved hypothetical protein
C003|g_6036	-	NRPS-like enzyme
C003|g_6037	-	NRPS-like enzyme
C003|g_6038	COG0833	amino acid permease
C003|g_6040	-	hypothetical protein AFUA_5G00390
C003|g_6051	-	hypothetical protein AFUA_5G00490
C003|g_6054	-	C6 transcription factor
C003|g_6056	-	FacC-like extracellular signaling protein
C003|g_6058	-	hypothetical protein AFUA_5G00560
C003|g_6059	-	conserved hypothetical protein
C003|g_6060	-	conserved hypothetical protein
C003|g_6067	-	conserved hypothetical protein
C003|g_6071	-	hypothetical protein AFUA_5G00690
C003|g_6076	COG0474	hypothetical protein AFUA_5G00740
C003|g_6077	-	hypothetical protein AFUA_5G00750
C003|g_6081	-	conserved hypothetical protein
C003|g_6086	-	Ankyrin repeat protein
C003|g_6089	-	hypothetical protein AFUB_049330
C003|g_6090	-	G-protein signalling regulator
C003|g_6094	-	hypothetical protein AFUA_5G00940
C003|g_6097	-	flavin-containing amine oxidase, putative
C003|g_6099	-	hypothetical protein AFUA_5G00990
C003|g_61	-	hypothetical protein AFUA_1G00710
C003|g_6103	COG0057	glyceraldehyde 3-phosphate dehydrogenase
C003|g_6107	-	C6 transcription factor
C003|g_6108	COG0477	MFS monosaccharide transporter
C003|g_6109	COG2377	UPF0075 domain protein
C003|g_6110	-	hypothetical protein AFUA_5G01100
C003|g_6111	-	conserved hypothetical protein
C003|g_6112	-	conserved hypothetical protein
C003|g_6115	-	integral membrane protein, Mpv17/PMP22 family
C003|g_6116	COG1100	RAN small monomeric GTPase (Ran)
C003|g_6125	-	C6 transcription factor
C003|g_6128	-	integral membrane protein
C003|g_6137	-	class V chitinase
C003|g_6139	-	hypothetical protein AFUA_5G01410
C003|g_6144	-	C6 finger domain protein
C003|g_6147	-	hypothetical protein AFUA_5G01490
C003|g_6154	-	hypothetical protein AFUA_5G01560
C003|g_6155	-	conserved hypothetical protein
C003|g_6159	-	hypothetical protein AFUA_5G01610
C003|g_6160	-	extracellular proline-rich protein
C003|g_6162	-	ankyrin repeat protein
C003|g_6163	-	bZIP transcription factor JlbA/IDI-4
C003|g_6164	-	pathway-specific regulatory protein
C003|g_6170	-	hypothetical protein AFUA_5G01720
C003|g_6177	-	hypothetical protein AFUA_5G01790
C003|g_6191	-	hypothetical protein AFUA_5G01930
C003|g_62	-	hypothetical protein AFUA_1G00720
C003|g_6225	-	C6 transcription factor
C003|g_6229	COG0596	alpha/beta hydrolase
C003|g_6230	-	conserved hypothetical protein
C003|g_6231	-	major allergen and cytotoxin AspF1
C003|g_6237	COG0679	Auxin Efflux Carrier superfamily
C003|g_6261	-	conserved hypothetical protein
C003|g_6263	-	hypothetical protein AFUA_5G02650
C003|g_6269	-	hypothetical protein AFUA_5G02710
C003|g_6275	-	conserved hypothetical protein
C003|g_6280	-	conserved hypothetical protein
C003|g_6293	-	hypothetical protein AFUA_5G02960
C003|g_63	COG2214	DnaJ domain protein
C003|g_6312	-	conserved hypothetical protein
C003|g_6314	-	hypothetical protein AFUA_5G03170
C003|g_6316	COG5160	hypothetical protein AFUA_5G03190
C003|g_6325	-	conserved hypothetical protein
C003|g_6334	-	conserved hypothetical protein
C003|g_634	-	conserved hypothetical protein
C003|g_6361	-	adenylate kinase family protein
C003|g_6380	COG1028	oxidoreductase, short chain dehydrogenase/reductase family
C003|g_6391	COG0515	protein kinase
C003|g_6393	-	hypothetical protein AFUA_5G03970
C003|g_6394	-	LysM domain protein
C003|g_64	-	hypothetical protein AFUA_1G00740
C003|g_6407	-	conserved hypothetical protein
C003|g_6432	-	hypothetical protein AFUA_5G04350
C003|g_6437	-	hypothetical protein AFUA_5G04400
C003|g_6438	-	hypothetical protein AFUA_5G04410
C003|g_6459	-	RTA1 domain protein
C003|g_6460	-	hypothetical protein AFUA_5G05650
C003|g_6470	COG0515	protein kinase
C003|g_6476	-	homoserine kinase
C003|g_6497	-	conserved hypothetical protein
C003|g_6556	-	conserved hypothetical protein
C003|g_6557	-	hypothetical protein AFUA_5G06630
C003|g_6558	-	hypothetical protein AFUA_5G06640
C003|g_6567	-	protein kinase
C003|g_6576	-	hypothetical protein AFUA_5G06820
C003|g_6577	-	dsRNA-specific ribonuclease III
C003|g_6580	-	hypothetical protein AFUA_5G06860
C003|g_6582	-	hypothetical protein AFUB_054440
C003|g_6583	-	HSP70 family protein
C003|g_6588	-	dipeptidyl peptidase III
C003|g_660	-	conserved hypothetical protein
C003|g_661	-	Leucine Rich Repeat domain protein
C003|g_6611	-	THO complex component (Rlr1)
C003|g_6613	-	conserved hypothetical protein
C003|g_6627	-	hypothetical protein AFUA_5G07350
C003|g_6638	-	conserved hypothetical protein
C003|g_6647	-	hypothetical protein AFUA_5G07550
C003|g_6654	COG2227	ubiE/COQ5 methyltransferase
C003|g_6689	-	hypothetical protein AFUA_5G07990
C003|g_6698	-	conserved hypothetical protein
C003|g_67	-	conserved hypothetical protein
C003|g_6708	-	cell wall protein
C003|g_6713	-	C3HC4 finger protein
C003|g_6716	-	conserved hypothetical protein
C003|g_673	-	hypothetical protein AFUA_1G06870
C003|g_6765	-	hypothetical protein AFUA_5G08760
C003|g_6775	-	hypothetical protein AFUA_5G08860
C003|g_6777	-	conserved hypothetical protein
C003|g_6781	-	conserved hypothetical protein
C003|g_6790	-	conserved glutamic acid rich protein
C003|g_6792	COG0666	F-box domain and ankyrin repeat protein
C003|g_6793	-	hypothetical protein AFUA_5G09040
C003|g_68	-	conserved hypothetical protein
C003|g_6828	-	hypothetical protein AFUA_5G09410
C003|g_6831	COG0833	amino acid permease
C003|g_6846	-	conserved hypothetical protein
C003|g_6856	-	hypothetical protein AFUA_5G09690
C003|g_6861	-	C6 transcription factor
C003|g_6866	COG0657	hydrolase
C003|g_6873	-	hypothetical protein AFUA_5G09870
C003|g_6874	-	hypothetical protein AFUA_5G09880
C003|g_6882	-	GPI anchored protein
C003|g_6887	-	sensor histidine kinase/response regulator, putative
C003|g_6892	-	conserved hypothetical protein
C003|g_6893	COG3865	3-demethylubiquinone-9 3-methyltransferase
C003|g_6894	-	conserved hypothetical protein
C003|g_6895	-	conserved hypothetical protein
C003|g_6897	-	bZIP transcription factor
C003|g_69	-	hypothetical protein AFUA_1G00790
C003|g_6900	-	hypothetical protein AFUA_5G10150
C003|g_6902	-	pectin lyase
C003|g_6904	COG0654	salicylate hydroxylase
C003|g_6906	-	hypothetical protein AFUA_5G10200
C003|g_6912	COG0071	heat shock protein Hsp20/Hsp26
C003|g_6915	-	hypothetical protein AFUA_5G10300
C003|g_6916	-	AflR-like C6 zinc cluster transcription factor
C003|g_6917	-	toxin biosynthesis protein (GliH)
C003|g_6918	COG0477	MFS transporter
C003|g_6919	-	conserved hypothetical protein
C003|g_6927	-	hypothetical protein AFUA_5G10440
C003|g_6928	-	hypothetical protein AFUA_5G10450
C003|g_6932	COG0154	amidase
C003|g_6952	-	conserved hypothetical protein
C003|g_696	-	conserved hypothetical protein
C003|g_6967	-	conserved hypothetical protein
C003|g_6976	-	conserved hypothetical protein
C003|g_6996	-	hypothetical protein AFUA_5G11180
C003|g_7	-	DUF614 domain protein
C003|g_70	-	reverse transcriptase
C003|g_7026	-	conserved hypothetical protein
C003|g_7028	-	hypothetical protein AFUA_5G11530
C003|g_703	-	ankyrin repeat protein
C003|g_7043	-	hypothetical protein AFUA_5G11680
C003|g_7069	-	ubiquitin carboxyl-terminal hydrolase
C003|g_7075	COG0639	serine/threonine-protein phosphatase 4 catalytic subunit
C003|g_7077	-	hypothetical protein AFUA_5G12030
C003|g_709	-	hypothetical protein AFUA_1G07240
C003|g_7096	-	conserved hypothetical protein
C003|g_71	-	allergen Asp F7-like
C003|g_7107	-	hypothetical protein AFUA_5G12340
C003|g_7131	-	solid-state culture expressed protein (Aos23)
C003|g_7135	-	hypothetical protein AFUA_5G12630
C003|g_7142	-	conserved hypothetical protein
C003|g_7147	-	hypothetical protein AFUA_5G12750
C003|g_7148	-	CCCH zinc finger DNA binding protein
C003|g_7169	-	hypothetical protein AFUA_5G12970
C003|g_7191	-	thioesterase family protein
C003|g_7196	-	DUF614 domain protein
C003|g_7197	-	hypothetical protein AFUA_5G13260
C003|g_72	-	hypothetical protein AFUA_1G00820
C003|g_7200	COG0477	MFS transporter
C003|g_721	-	conserved hypothetical protein
C003|g_7211	-	conserved hypothetical protein
C003|g_7213	-	Protein kinase domain-containing protein
C003|g_7215	-	conserved hypothetical protein
C003|g_7226	-	hypothetical protein AFUA_5G13550
C003|g_7238	-	hypothetical protein AFUA_5G13670
C003|g_7239	-	hypothetical protein AFUA_5G13680
C003|g_7245	COG0631	protein phosphatase
C003|g_7247	-	hypothetical protein AFUA_5G13760
C003|g_7248	-	hypothetical protein AFUA_5G13770
C003|g_7249	-	stress response protein (Rds1)
C003|g_7253	-	conserved hypothetical protein
C003|g_7258	COG0724	mRNA export factor Mlo3
C003|g_726	-	conserved hypothetical protein
C003|g_7264	-	WD domain, G-beta repeat protein
C003|g_7276	-	conserved hypothetical protein
C003|g_7277	COG3250	cell-associated beta-galactosidase
C003|g_7278	-	conserved hypothetical protein
C003|g_7279	-	hypothetical protein AFUA_5G14110
C003|g_7281	-	NmrA-like family protein
C003|g_7282	-	hypothetical protein AFUB_061830
C003|g_7284	-	hypothetical protein AFUA_5G14160
C003|g_7285	-	hypothetical protein AFUA_5G14170
C003|g_7288	-	conserved hypothetical protein
C003|g_729	-	mitochondrial carrier protein
C003|g_7290	-	hypothetical protein AFUB_061920
C003|g_7291	-	C6 transcription factor
C003|g_7294	COG5274	cytochrome b5
C003|g_7296	COG0306	integral membrane protein
C003|g_7303	-	hypothetical protein AFUA_5G14345
C003|g_7313	-	polyketide synthase
C003|g_7320	-	C6 transcription factor
C003|g_7324	-	conserved hypothetical protein
C003|g_7327	-	hypothetical protein NFIA_072370
C003|g_7330	-	conserved hypothetical protein
C003|g_7332	-	RING finger protein
C003|g_7345	COG0574	phosphoenolpyruvate synthase
C003|g_7346	COG0039	lactate dehydrogenase
C003|g_7348	-	replication factor C subunit
C003|g_7352	COG2124	cytochrome P450 oxygenase, putative
C003|g_7353	COG0515	protein kinase
C003|g_7355	-	hypothetical protein AFUA_5G14890
C003|g_7356	-	hypothetical protein AFUA_5G14900
C003|g_7357	-	collagen triple helix repeat protein
C003|g_7359	-	conserved hypothetical protein
C003|g_7361	-	conserved serine-proline rich protein
C003|g_7365	-	hypothetical protein AFUA_5G14990
C003|g_7370	-	conserved hypothetical protein
C003|g_7373	COG0450	AhpC/TSA family thioredoxin peroxidase
C003|g_7375	-	hypothetical protein NFIA_047020
C003|g_7376	-	hypothetical protein AFUA_5G15140
C003|g_7378	-	hypothetical protein NFIA_007200
C003|g_7379	-	hypothetical protein AFUA_5G15140
C003|g_7380	COG0514	telomere-associated RecQ helicase
C003|g_7382	COG0329	dihydrodipicolinate synthetase family protein
C003|g_7385	-	hypothetical protein AFUA_6G00140
C003|g_7386	-	conserved hypothetical protein
C003|g_7389	-	hypothetical protein AFUA_6G00180
C003|g_7391	-	hypothetical protein AFUA_6G00193
C003|g_7392	COG0477	conserved hypothetical protein
C003|g_7394	-	monocarboxylate transporter
C003|g_7398	-	GPI anchored protein
C003|g_7399	COG0688	phosphatidylserine decarboxylase family protein
C003|g_7402	COG0436	aminotransferase
C003|g_7406	-	hypothetical protein AFUA_6G00330
C003|g_7408	-	hypothetical protein AFUA_6G00350
C003|g_7415	-	amino acid permease
C003|g_7421	-	hypothetical protein AFUA_6G00480
C003|g_7426	-	conserved hypothetical protein
C003|g_7429	-	hypothetical protein AFUA_6G00560
C003|g_7430	-	conserved hypothetical protein
C003|g_7431	COG0666	ankyrin repeat protein
C003|g_7434	-	GPI anchored hypothetical protein
C003|g_7442	-	hypothetical protein AFUB_096770
C003|g_7443	COG0477	MFS transporter
C003|g_7445	-	hypothetical protein AFUB_096740
C003|g_7446	-	conserved hypothetical protein
C003|g_7458	-	conserved hypothetical protein
C003|g_7461	-	hypothetical protein AFUA_6G01880
C003|g_7471	COG1272	haemolysin-III family protein
C003|g_7478	-	conserved hypothetical protein
C003|g_7498	-	serine/threonine-protein kinase
C003|g_75	-	hypothetical protein AFUA_1G00850
C003|g_7502	-	hypothetical protein AFUA_6G02290
C003|g_7504	-	conserved hypothetical protein
C003|g_7506	-	C6 transcription factor
C003|g_7516	-	conserved hypothetical protein
C003|g_7518	-	ribosomal S30/ubiquitin fusion
C003|g_7530	-	conserved hypothetical protein
C003|g_7537	-	hypothetical protein AFUA_6G02640
C003|g_7583	COG2124	cytochrome P450 alkane hydroxylase
C003|g_7586	-	hypothetical protein AFUA_6G03120
C003|g_7587	-	hypothetical protein AFUA_6G03130
C003|g_7595	-	hypothetical protein AFUA_6G03220
C003|g_7601	-	hypothetical protein AFUA_6G03270
C003|g_7604	-	conserved hypothetical protein
C003|g_7612	-	conserved hypothetical protein
C003|g_7613	-	glutathione S-transferase family protein
C003|g_7615	-	glycosyltransferase
C003|g_7616	-	C6 finger domain protein
C003|g_7617	COG0665	fructosyl amino acid oxidase
C003|g_7618	COG4301	conserved hypothetical protein
C003|g_7622	COG0654	phenol 2-monooxygenase
C003|g_7628	-	conserved hypothetical protein
C003|g_7652	-	conserved hypothetical protein
C003|g_7661	-	conserved hypothetical protein
C003|g_7664	-	integral membrane protein, Mpv17/PMP22 family
C003|g_7700	-	integral membrane protein
C003|g_7706	-	hypothetical protein AFUA_6G04340
C003|g_773	-	hypothetical protein AFUA_1G08890
C003|g_78	-	conserved hypothetical protein
C003|g_7820	-	hypothetical protein AFUA_6G06410
C003|g_7842	-	conserved hypothetical protein
C003|g_7873	-	short chain dehydrogenase
C003|g_7874	-	glycosyltransferase family protein
C003|g_7880	-	conserved hypothetical protein
C003|g_7903	-	C6 transcription factor
C003|g_7906	COG1457	purine-cytosine permease
C003|g_7943	-	hypothetical protein AFUA_6G07650
C003|g_7944	-	conserved hypothetical protein
C003|g_7957	-	hypothetical protein AFUA_6G07790
C003|g_798	-	conserved hypothetical protein
C003|g_7981	-	-
C003|g_7984	-	hypothetical protein AFUA_6G08060
C003|g_7992	-	cytochrome P450 monooxygenase
C003|g_8	-	hypothetical protein AFUA_1G00180
C003|g_8001	-	conserved hypothetical protein
C003|g_8002	-	hypothetical protein AFUA_6G08270
C003|g_8003	-	ankyrin repeat protein
C003|g_8023	COG0221	inorganic diphosphatase
C003|g_8024	COG0406	phosphoglycerate mutase family protein
C003|g_8039	-	hypothetical protein AFUA_6G08650
C003|g_8041	-	conserved glutamic acid-rich protein
C003|g_8051	-	ankyrin repeat protein
C003|g_8068	-	hypothetical protein AFUA_6G08940
C003|g_8085	-	conserved hypothetical protein
C003|g_81	-	hypothetical protein AFUA_1G00930
C003|g_8100	-	conserved hypothetical protein
C003|g_8103	COG3325	class V chitinase
C003|g_8105	COG3335	hypothetical protein AFUB_092770
C003|g_8106	-	SRF-type transcription factor family protein
C003|g_8107	-	hypothetical protein AFUA_6G09340
C003|g_8108	-	C6 finger domain protein
C003|g_8109	-	hypothetical protein AFUA_6G09353
C003|g_8110	-	hypothetical protein AFUA_6G09356
C003|g_8111	-	proline-glycine rich protein
C003|g_8113	-	hypothetical protein AFUA_6G09380
C003|g_8115	-	hypothetical protein AFUA_6G09400
C003|g_8116	-	conserved hypothetical protein
C003|g_8118	-	hypothetical protein AFUA_6G09430
C003|g_8121	-	hypothetical protein TSTA_019730
C003|g_8125	-	conserved hypothetical protein
C003|g_8127	-	hypothetical protein AFUA_6G09530
C003|g_8130	-	conserved hypothetical protein
C003|g_8137	-	C6 finger domain protein GliZ
C003|g_8140	COG1020	nonribosomal peptide synthase GliP
C003|g_8141	COG2124	cytochrome P450 oxidoreductase GliC
C003|g_8142	-	O-methyltransferase GliM
C003|g_8144	-	gliotoxin biosynthesis protein GliK
C003|g_8149	-	hypothetical protein NFIA_055440
C003|g_8154	-	ankyrin repeat protein
C003|g_8159	-	hypothetical protein AFUA_6G09860
C003|g_8162	-	MFS monocarboxylate transporter
C003|g_8163	-	hypothetical protein AFUA_6G09890
C003|g_8174	-	hypothetical protein AFUA_6G10000
C003|g_8178	COG0665	fructosyl amine: oxygen oxidoreductase
C003|g_818	-	hypothetical protein AFUA_1G09340
C003|g_8192	-	spherulin 4 family protein
C003|g_8193	-	hypothetical protein AFUA_6G10190
C003|g_8208	-	hypothetical protein AFUA_6G10350
C003|g_8237	-	hypothetical protein AFUA_6G10640
C003|g_8248	-	conserved hypothetical protein
C003|g_8255	COG1028	short chain dehydrogenase/reductase family
C003|g_8259	-	conserved hypothetical protein
C003|g_8267	-	hypothetical protein AFUA_6G10960
C003|g_8271	-	hypothetical protein AFUA_6G11000
C003|g_8293	-	C2H2 finger domain protein
C003|g_8296	-	conserved hypothetical protein
C003|g_8317	COG2355	dipeptidase
C003|g_8330	-	FAD-dependent isoamyl alcohol oxidase
C003|g_8336	-	hypothetical protein AFUA_6G11700
C003|g_8339	-	hypothetical protein ANI_1_2372104
C003|g_8342	-	C6 transcription factor, putative
C003|g_8344	-	hypothetical protein AFUA_6G11780
C003|g_8347	-	RTA1 domain protein
C003|g_8348	COG3693	glycosyl hydrolase family protein
C003|g_8354	-	hypothetical protein AFUA_6G11900
C003|g_8358	-	hypothetical protein AFUA_6G11950
C003|g_8362	-	hypothetical protein AFUA_6G11990
C003|g_8364	COG1472	glycosyl hydrolase family protein
C003|g_8365	COG5048	C2H2 finger domain protein
C003|g_8366	-	rhamnosidase
C003|g_8372	-	HET domain protein
C003|g_8373	-	nitrilase family protein
C003|g_8374	COG0147	salicylate synthetase
C003|g_8375	-	BNR/Asp-box repeat domain protein
C003|g_8376	-	C6 transcription factor
C003|g_8377	-	hypothetical protein AFUA_6G12140
C003|g_8378	-	bZIP transcription factor (Atf7), putative
C003|g_8379	-	C6 transcription factor
C003|g_8382	-	conserved hypothetical protein
C003|g_8384	-	endo-1,4-beta-xylanase (XynG1)
C003|g_8387	-	glycerophosphoryl diester phosphodiesterase family protein
C003|g_8420	-	hypothetical protein AFUA_6G12590
C003|g_8433	COG0199	40S ribosomal protein S29
C003|g_8481	COG1028	oxidoreductase, short-chain dehydrogenase/reductase family
C003|g_8485	-	RanBP1 domain protein
C003|g_849	-	GPI anchored protein
C003|g_8507	-	hypothetical protein AFUA_6G13480
C003|g_8509	-	conserved hypothetical protein
C003|g_8517	-	conserved hypothetical protein
C003|g_8529	-	hypothetical protein AFUA_6G13700
C003|g_8532	-	hypothetical protein AFUA_6G13730
C003|g_8543	-	conserved hypothetical protein
C003|g_855	-	hypothetical protein AFUA_1G09710
C003|g_8550	COG0318	adenylate-forming enzyme
C003|g_8552	COG2124	cytochrome P450 monooxygenase
C003|g_8553	-	integral membrane protein
C003|g_8555	COG0382	UbiA-like prenyltransferase
C003|g_8556	-	acetyltransferase
C003|g_8557	-	toxin biosynthesis protein Tri7-like
C003|g_8564	-	extracellular glycine/serine-rich protein
C003|g_8566	-	CFEM domain protein
C003|g_8568	-	hypothetical protein AFUA_6G14110
C003|g_8580	-	conserved hypothetical protein
C003|g_8593	-	cytochrome P450 monooxygenase
C003|g_8594	COG0662	AraC-like ligand binding domain protein
C003|g_8595	-	extracelular cellulose binding protein (Cip2)
C003|g_8599	-	MFS monosaccharide transporter
C003|g_8607	COG0654	monooxygenase
C003|g_8608	COG3104	PTR family peptide transporter
C003|g_8609	-	L-cystine transporter
C003|g_8614	-	C6 finger domain protein
C003|g_8619	-	conserved hypothetical protein
C003|g_8623	-	hypothetical protein AFUA_6G14670
C003|g_8624	-	telomere-associated RecQ helicase
C003|g_8625	-	hypothetical protein AFUA_6G14700
C003|g_8627	COG0514	telomere-associated RecQ helicase
C003|g_8628	-	hypothetical protein TSTA_059780
C003|g_8632	-	FAD-dependent monooxygenase
C003|g_8636	-	hypothetical protein AFUA_7G00190
C003|g_8640	COG0477	MFS multidrug transporter
C003|g_8645	COG0738	conserved hypothetical protein
C003|g_8647	COG1657	squalene-hopene-cyclase
C003|g_8648	-	hypothetical protein AFUA_7G00310
C003|g_8649	-	extracelular proline-glycine rich protein
C003|g_8654	-	conserved hypothetical protein
C003|g_8657	-	hypothetical protein AFUA_7G00400
C003|g_8668	COG0515	NACHT and Ankyrin domain protein
C003|g_8669	COG0666	NACHT and Ankyrin domain protein
C003|g_8670	-	integral membrane protein
C003|g_8672	-	hypothetical protein AFUA_7G00560
C003|g_8673	-	conserved hypotheitcal protein
C003|g_8674	-	conserved hypothetical protein
C003|g_8681	-	C6 and C2H2 transcription factor RegA-like
C003|g_8684	-	hypothetical protein AFUA_7G00680
C003|g_8685	COG0436	aminotransferase
C003|g_8690	-	protein kinase
C003|g_8692	-	C6 transcription factor
C003|g_8694	-	hypothetical protein AFUA_7G00790
C003|g_8696	-	hypothetical protein AFUA_7G00810
C003|g_8697	-	hypothetical protein AFUA_7G00820
C003|g_8698	COG0596	alpha/beta hydrolase
C003|g_87	COG1028	short chain dehydrogenase/reductase family protein
C003|g_8703	-	hypothetical protein AFUA_7G00880
C003|g_8704	-	hypothetical protein AFUB_087480
C003|g_8705	-	hypothetical protein AFUA_7G00900
C003|g_8707	-	UbiD family decarboxylase
C003|g_8711	-	extracellular cysteine-rich protein
C003|g_8712	-	GPI anchored serine-threonine rich protein
C003|g_8716	-	hypothetical protein AFUA_7G01020
C003|g_872	-	conserved hypothetical protein
C003|g_8720	-	cysteine-rich secreted protein
C003|g_8724	-	conserved hypothetical protein
C003|g_8726	-	hypothetical protein AFUA_7G01130
C003|g_8727	-	hypothetical protein AFUA_7G01140
C003|g_8738	-	hypothetical protein AFUA_7G01250
C003|g_8758	COG2124	cytochrome P450 monooxygenase
C003|g_8763	-	hypothetical protein AFUA_7G01500
C003|g_8771	-	molybdopterin synthase small subunit CnxG
C003|g_8779	-	polyketide synthase
C003|g_8784	COG2272	cholinesterase
C003|g_8789	-	hypothetical protein AFUA_7G01760
C003|g_8790	-	conserved hypothetical protein
C003|g_8791	-	hypothetical protein AFUA_7G01780
C003|g_8793	-	AT hook motif protein
C003|g_88	COG3491	oxidoreductase, 2OG-Fe(II) oxygenase family
C003|g_8815	-	hypothetical protein AFUB_088590
C003|g_884	-	conserved hypothetical protein
C003|g_8859	-	extracellular serine-rich protein
C003|g_8865	-	conserved serine-rich protein
C003|g_8879	COG0488	ABC-type ATPase Hef3-like
C003|g_8898	COG2070	oxidoreductase, 2-nitropropane dioxygenase family
C003|g_8913	-	conserved hypothetical protein
C003|g_8966	COG0515	serine/threonine protein kinase
C003|g_8967	-	hypothetical protein AFUA_7G04560
C003|g_897	-	conserved hypothetical protein
C003|g_8973	-	conserved hypothetical protein
C003|g_8974	-	hypothetical protein AFUA_7G04630
C003|g_8986	-	hypothetical protein AFUA_7G04750
C003|g_8994	-	hypothetical protein AFUA_7G04840
C003|g_8997	-	glutamine-serine-proline rich protein
C003|g_9000	COG0477	MFS multidrug transporter
C003|g_9003	COG1404	alkaline serine protease (PR1)/allergen F18-like
C003|g_9004	-	conserved hypothetical protein
C003|g_9005	-	lipase
C003|g_9010	-	conserved hypothetical protein
C003|g_9011	-	glyoxylase family protein, putative
C003|g_9013	-	pectin lyase B
C003|g_9016	COG1285	MgtC/SapB family membrane protein
C003|g_9017	COG1053	FAD dependent oxidoreductase
C003|g_9026	-	conserved hypothetical protein
C003|g_9028	-	conserved hypothetical protein
C003|g_9029	-	Defensin domain protein
C003|g_9034	-	conserved hypothetical protein
C003|g_9046	COG1398	stearoyl-CoA desaturase
C003|g_906	-	hypothetical protein AFUA_1G10240
C003|g_9060	-	conserved hypothetical protein
C003|g_9067	-	hypothetical protein AFUA_7G05560
C003|g_9068	-	hypothetical protein AFUA_7G05570
C003|g_907	-	hypothetical protein AFUA_1G10250
C003|g_9075	-	conserved hypothetical protein
C003|g_9076	-	glutamine-serine rich protein MS8, putative
C003|g_908	-	conserved hypothetical protein
C003|g_9081	-	hypothetical protein AFUA_7G05710
C003|g_9087	-	conserved hypothetical protein
C003|g_9092	-	conserved hypothetical protein
C003|g_9110	-	hypothetical protein AFUA_7G06000
C003|g_9117	-	hypothetical protein AFUA_7G06070
C003|g_912	-	hypothetical protein AFUA_1G10300
C003|g_9120	COG1960	fatty-acyl coenzyme A oxidase (Pox1), putative
C003|g_9126	-	hypothetical protein AFUA_7G06160
C003|g_9127	COG0494	thiamin pyrophosphokinase-related protein
C003|g_9128	-	hypothetical protein AFUA_7G06180
C003|g_9130	-	ankyrin repeat protein
C003|g_9131	-	hypothetical protein AFUA_7G06210
C003|g_9132	COG4934	serine protease
C003|g_9135	COG2761	DSBA-like thioredoxin domain protein
C003|g_9140	-	hypothetical protein AFUA_7G06300
C003|g_9143	-	hypothetical protein AFUA_7G06330
C003|g_9150	-	pectate lyase
C003|g_9154	-	F-box domain protein
C003|g_9155	-	hypothetical protein AFUA_7G06450
C003|g_9157	-	hypothetical protein AFUB_092040
C003|g_917	COG0126	phosphoglycerate kinase PgkA
C003|g_9172	-	hypothetical protein AFUA_7G06640
C003|g_9179	-	hypothetical protein AFUA_7G06710
C003|g_918	-	conserved hypothetical protein
C003|g_9184	-	CRAL/TRIO domain protein
C003|g_9191	COG0738	MFS tranporter
C003|g_9192	COG0161	class III aminotransferase
C003|g_9193	COG4359	phosphoserine phosphatase
C003|g_9196	-	hypothetical protein PDIG_63590
C003|g_92	COG0775	Pfs domain protein
C003|g_9202	-	reverse transcriptase, putative
C003|g_9206	-	oligopeptide transporter, putative
C003|g_9207	COG1089	GDP-D-mannose dehydratase
C003|g_9210	-	hypothetical protein AFUA_7G07020
C003|g_9212	-	hypothetical protein AFUA_7G07040
C003|g_9213	-	hypothetical protein AFUA_7G07050
C003|g_9215	-	hypothetical protein TESG_08624
C003|g_9220	-	metalloreductase
C003|g_9221	-	hypothetical protein AFUA_7G07130
C003|g_9222	-	hypothetical protein AFUA_7G07140
C003|g_9225	-	polymerase, putative
C003|g_9226	-	hypothetical protein AFUA_7G08220
C003|g_9227	-	hypothetical protein AFUA_7G08231
C003|g_9228	-	hypothetical protein AFUA_7G08240
C003|g_9230	-	hypothetical protein AFUA_7G08260
C003|g_9231	-	hypothetical protein AFUA_7G08270
C003|g_9234	-	hypothetical protein AFUA_7G08300
C003|g_9236	COG5169	heat shock transcription factor
C003|g_9237	-	Pc17g00880
C003|g_9241	-	hypothetical protein AFUA_7G08370
C003|g_9242	-	hypothetical protein AFUA_7G08380
C003|g_9243	COG0666	ankyrin repeat protein
C003|g_9244	-	conserved hypothetical protein
C003|g_9245	-	hypothetical protein AFUA_7G08420
C003|g_9246	-	hypothetical protein AFUA_7G08430
C003|g_9247	-	hypothetical protein AFUA_7G08440
C003|g_9248	COG0019	ornithine decarboxylase
C003|g_9249	-	MFS multidrug transporter
C003|g_9251	COG0553	SWI/SNF family DNA-dependent ATPase
C003|g_9252	COG3325	class V chitinase
C003|g_9254	-	extracellular alpha-1,3-glucanase/mutanase
C003|g_9258	-	hypothetical protein AFUA_7G08560
C003|g_9259	-	conserved hypothetical protein
C003|g_9260	COG0699	dynamin GTPase
C003|g_9261	-	hypothetical protein AFUA_7G08590
C003|g_9262	-	hypothetical protein AFUA_7G08600
C003|g_9264	-	hypothetical protein AFUA_7G08620
C003|g_9265	-	hypothetical protein AFUA_7G08630
C003|g_9266	-	BTB/POZ domain protein
C003|g_9268	-	conserved hypothetical protein
C003|g_9269	COG0017	aspartate-tRNA ligase
C003|g_9270	COG3491	oxidoreductase, 2OG-Fe(II) oxygenase family
C003|g_9274	-	conserved hypothetical protein
C003|g_9277	-	cytochrome P450
C003|g_9281	COG2124	cytochrome P450
C003|g_9282	COG5285	phytanoyl-CoA dioxygenase family protein
C003|g_9283	COG2124	cytochrome P450 monooxygenase
C003|g_9284	-	dimethylallyl tryptophan synthase
C003|g_9286	-	polyketide synthase, putative
C003|g_9289	-	conserved hypothetical protein
C003|g_9291	-	hypothetical protein NFIA_024080
C003|g_9292	-	TPA: conserved hypothetical protein
C003|g_9293	-	conserved hypothetical protein
C003|g_9294	-	conserved hypothetical protein
C003|g_9299	-	conserved hypothetical protein
C003|g_9310	-	integral membrane protein
C003|g_9321	-	conserved hypothetical protein
C003|g_9322	-	glycosyl transferase
C003|g_9324	-	solute transporter
C003|g_9325	-	integral membrane protein
C003|g_9327	-	hypothetical protein AFUA_8G00690
C003|g_9329	-	secreted antimicrobial peptide
C003|g_9336	COG0464	conserved hypothetical protein
C003|g_9339	-	hypothetical protein AFUA_8G00810
C003|g_9340	-	rhamnogalacturonase
C003|g_9344	COG0451	UDP-galactose 4-epimerase
C003|g_9345	-	hypothetical protein AFUA_8G00880
C003|g_9347	-	spherulin 4-like cell surface protein
C003|g_9348	-	conserved hypothetical protein
C003|g_9349	COG1004	UDP-glucose dehydrogenase Ugd1
C003|g_9352	-	hypothetical protein AFUA_8G00950
C003|g_9354	-	cytochrome P450
C003|g_9355	-	conserved hypothetical protein
C003|g_9356	-	F-box domain protein
C003|g_9357	COG0666	ankyrin repeat protein
C003|g_9359	-	HET domain protein
C003|g_9363	-	hypothetical protein AFUA_8G01060
C003|g_9364	COG3000	sterol desaturase
C003|g_9365	-	conserved hypothetical protein
C003|g_9371	-	C6 transcription factor
C003|g_9374	-	hypothetical protein AFUA_8G01170
C003|g_9377	-	hypothetical protein AFUA_8G01200
C003|g_9378	COG1024	enoyl-CoA hydratase/isomerase family protein
C003|g_9379	COG1020	NRPS-like enzyme
C003|g_9380	-	NRPS-like enzyme
C003|g_9381	-	C6 transcription factor
C003|g_9384	COG1680	beta-lactamase
C003|g_9388	-	ferric-chelate reductase (Fre2)
C003|g_9389	-	hypothetical protein AFUA_8G01320
C003|g_9390	-	hypothetical protein AFUA_8G01330
C003|g_9391	COG0477	MFS sugar transporter
C003|g_9392	-	hypothetical protein AFUB_085260
C003|g_9393	COG0154	conserved hypothetical protein
C003|g_9394	-	CmcJ-like methyltransferase
C003|g_9400	COG0604	oxidoreductase, zinc-binding dehydrogenase family
C003|g_9401	-	C6 finger domain protein
C003|g_9403	-	hypothetical protein AFUA_8G01460
C003|g_9405	COG1226	potassium channel
C003|g_9407	-	Pfs domain protein
C003|g_9408	-	conserved hypothetical protein
C003|g_9411	-	hypothetical protein AFUA_8G01540
C003|g_9416	-	hypothetical protein AFUA_8G01590
C003|g_9418	-	hypothetical protein AFUA_8G01610
C003|g_9419	-	hypothetical protein AFUA_8G01620
C003|g_9422	-	hypothetical protein AFUA_8G01650
C003|g_9425	-	hypothetical protein AFUA_8G01680
C003|g_9427	COG0596	haloalkane dehalogenase family protein
C003|g_9429	-	hypothetical protein AFUB_084870
C003|g_9434	-	conserved hypothetical protein
C003|g_9436	-	integral membrane protein
C003|g_9439	-	hypothetical protein AFUA_8G01820
C003|g_9441	-	conserved hypothetical protein
C003|g_9446	-	conserved hypothetical protein
C003|g_9448	-	conserved hypothetical protein
C003|g_9451	COG2730	conserved hypothetical protein
C003|g_9461	-	conserved hypothetical protein
C003|g_9464	COG0697	nucleotide-sugar transporter
C003|g_9466	-	hypothetical protein AFUA_8G02110
C003|g_9470	COG4992	acetylornithine aminotransferase
C003|g_9471	COG1012	aldehyde dehydrogenase family protein
C003|g_9472	-	C6 finger domain protein
C003|g_9473	-	GABA permease GabA
C003|g_9474	-	hypothetical protein AFUA_8G02190
C003|g_9478	-	serine-leucine-rich repeat protein
C003|g_9479	-	F-box domain protein
C003|g_9480	-	conserved hypothetical protein
C003|g_9488	-	endoglucanase
C003|g_9489	-	conserved hypothetical protein
C003|g_9493	-	FAD-dependent monooxygenase
C003|g_9494	-	conserved hypothetical protein
C003|g_9496	COG0382	UbiA prenyltransferase family protein
C003|g_95	-	conserved hypothetical protein
C003|g_9504	-	hypothetical protein AFUA_8G02490
C003|g_9505	COG0625	glutathione S-transferase
C003|g_9509	-	hypothetical protein AFUA_8G02540
C003|g_9572	-	conserved hypothetical protein
C003|g_9598	-	hypothetical protein AFUA_8G04450
C003|g_96	-	conserved hypothetical protein
C003|g_9621	-	MFS transporter
C003|g_9650	-	conserved hypothetical protein
C003|g_9656	-	hypothetical protein AFUA_8G05050
C003|g_9659	-	hypothetical protein AFUA_8G05080
C003|g_9660	COG0738	MFS transporter
C003|g_9661	-	conserved hypothetical protein
C003|g_9664	-	conserved hypothetical protein
C003|g_9674	COG0724	nucleic acid-binding protein
C003|g_9687	-	conserved hypothetical protein
C003|g_9690	-	conserved hypothetical protein
C003|g_9695	-	hypothetical protein AFUA_8G05470
C003|g_9720	COG1472	beta-glucosidase
C003|g_9724	-	hypothetical protein AFUA_8G05770
C003|g_9726	-	conserved hypothetical protein
C003|g_9736	-	chaperonin (GroES/Cpn10)
C003|g_9737	-	hydrophobin
C003|g_9738	-	hypothetical protein AFUA_8G05900
C003|g_9740	-	hypothetical protein AFUA_8G05920
C003|g_9742	-	conserved hypothetical protein
C003|g_9745	-	toxin biosynthesis protein (Tri7)
C003|g_9751	-	alpha-1,3-glucanase
C003|g_9752	-	hypothetical protein AFUA_8G06040
C003|g_9754	-	conserved hypothetical protein
C003|g_9759	-	FluG domain protein
C003|g_9760	-	FluG domain protein
C003|g_9764	-	hypothetical protein AFUA_8G06170
C003|g_9766	-	conserved hypothetical protein
C003|g_9768	-	metalloreductase transmembrane component, putative
C003|g_9769	-	conserved hypothetical protein
C003|g_9770	-	hypothetical protein AFUA_8G06230
C003|g_9771	-	hypothetical protein AFUA_8G06240
C003|g_9773	-	conserved hypothetical protein
C003|g_9774	-	hypothetical protein AFUA_8G06270
C003|g_9777	-	hypothetical protein AFUA_8G06300
C003|g_9779	-	hypothetical protein AFUA_8G06320
C003|g_9782	-	esterase family protein
C003|g_9784	COG0654	monooxygenase
C003|g_9786	-	hypothetical protein AFUA_8G06390
C003|g_9788	-	MFS multidrug transporter
C003|g_9789	-	conserved hypothetical protein
C003|g_9790	-	conserved hypothetical protein
C003|g_9795	COG2755	rhamnogalacturonan acetylesterase superfamily protein
C003|g_9800	-	MFS transporter
C003|g_9804	COG3509	acetyl xylan esterase
C003|g_9809	-	hypothetical protein AFUA_8G06620
C003|g_981	-	C6 transcription factor
C003|g_9810	-	intermediate filament associated protein
C003|g_9813	COG1028	short-chain dehydrogenase/reductase family protein
C003|g_9814	COG1946	acyl-CoA thioesterase
C003|g_9815	COG2124	cytochrome P450 alkane hydroxylase
C003|g_9816	-	annexin ANXC3.1
C003|g_9818	-	conserved hypothetical protein
C003|g_982	COG1028	short chain oxidoreductase/dehydrogenase
C003|g_9822	-	extracellular proline rich protein
C003|g_9824	-	hypothetical protein AFUA_8G06790
C003|g_9827	COG0262	dihydrofolate reductase family protein
C003|g_9828	-	endoglucanase
C003|g_983	COG1063	L-arabinitol 4-dehydrogenase
C003|g_9831	-	conserved hypothetical protein
C003|g_9835	-	MFS transporter, putative
C003|g_9836	-	hypothetical protein AFUB_080870
C003|g_9838	-	fungal specific transcription factor, putative
C003|g_984	COG1063	xylitol dehydrogenase
C003|g_9843	COG0666	ankyrin repeat protein
C003|g_9845	-	hypothetical protein AFUA_8G07010
C003|g_9846	COG0654	salicylate hydroxylase
C003|g_9847	COG3934	endo-1,4-beta-mannosidase
C003|g_9850	-	hydrophobin
C003|g_9853	-	extracellular proline-serine rich protein
C003|g_9861	-	conserved hypothetical protein
C003|g_9865	COG3425	hydroxymethylglutaryl-CoA synthase
C003|g_9866	-	hypothetical protein AFUA_8G07220
C003|g_9871	COG4677	pectin methylesterase family protein
C003|g_9873	COG5434	polygalacturonase, putative
C003|g_9875	-	C6 transcription factor
C003|g_9876	-	hypothetical protein AFUA_8G07290
C003|g_9881	-	HET domain protein
C003|g_9886	-	hypothetical protein AFUA_8G07390
C003|g_9887	COG0514	telomere-associated RecQ helicase
C003|g_99	-	polyketide synthase

## Sheet: P.capsulatum only
Gene id	COG	Function
C011|contig_0g1745	-	Zn(II)2Cys6 transcription factor
C011|contig_0g1746	-	Transcriptional activator protein acu-15
C011|contig_0g1750	-	conserved hypothetical protein
C011|contig_0g1754	COG0388	hypothetical protein NECHADRAFT_55214
C011|contig_0g1755	-	predicted protein
C011|contig_0g1758	COG0163	Pc22g03320
C011|contig_0g1759	-	Pc22g24860
C011|contig_0g1760	COG0596	Pc13g14770
C011|contig_0g1761	-	hypothetical protein
C011|contig_0g1762	-	Pc13g00450
C011|contig_0g1764	-	Pc24g01510
C011|contig_10g1792	-	hypothetical protein PDIG_03370
C011|contig_11g1769	-	hypothetical protein AFUB_097800
C011|contig_11g1770	-	hypothetical protein
C011|contig_12g4311	-	hypothetical protein
C011|contig_12g4312	-	Pc13g00470
C011|contig_12g4314	COG1028	hypothetical protein NECHADRAFT_64954
C011|contig_12g4315	COG2936	hypothetical protein NECHADRAFT_56150
C011|contig_12g4318	-	hypothetical protein NECHADRAFT_89182
C011|contig_12g4319	-	hypothetical protein NFIA_050810
C011|contig_12g4321	COG1278	cold-shock DNA-binding domain-containing protein
C011|contig_12g4322	-	Pc16g09510
C011|contig_12g4324	-	hypothetical protein PDIP_75140
C011|contig_12g4326	-	Pc18g06690
C011|contig_14g4337	-	VspA
C011|contig_15g6035	-	predicted protein
C011|contig_15g6036	COG2706	Pc20g09550
C011|contig_15g6037	COG2303	Pc20g09560
C011|contig_15g6038	COG2017	Pc20g09570
C011|contig_15g6040	-	uncharacterized protein FFUJ_02095
C011|contig_15g6043	COG0477	hypothetical protein PDE_07121
C011|contig_15g6044	COG1473	Pc20g02040
C011|contig_15g6045	-	predicted protein
C011|contig_15g6071	-	Pc16g13550
C011|contig_15g6073	COG1028	Pc16g13570
C011|contig_15g6085	COG4689	Decarboxylase DEC1
C011|contig_15g6087	-	hypothetical protein AFLA_138440
C011|contig_15g6088	-	conserved hypothetical protein
C011|contig_15g6092	-	hypothetical protein GLAREA_06614
C011|contig_15g6093	-	conserved hypothetical protein
C011|contig_15g6139	-	Pc24g01930
C011|contig_15g6140	COG1398	stearic acid desaturase
C011|contig_15g6145	-	related to epoxide hydrolase
C011|contig_15g6149	COG2319	vegetative incompatibility protein HET-E-1
C011|contig_15g6150	-	protein phosphatase, partial
C011|contig_15g6151	-	hypothetical protein GLAREA_08772
C011|contig_15g6161	COG2124	cytochrome P450 pisatin demethylase, putative
C011|contig_15g6163	COG5485	hypothetical protein
C011|contig_15g6231	-	putative -like family protein
C011|contig_15g6232	-	hypothetical protein NFIA_074500
C011|contig_15g6234	-	hypothetical protein ACLA_043870
C011|contig_15g6245	-	-
C011|contig_15g6254	-	-
C011|contig_15g6255	-	predicted protein
C011|contig_15g6256	-	putative glycoside hydrolase family 18 protein
C011|contig_15g6259	COG2124	hypothetical protein PDE_04274
C011|contig_15g6263	-	conserved hypothetical protein
C011|contig_15g6274	COG5485	hypothetical protein FG06540.1
C011|contig_15g6281	COG3491	oxidoreductase, 2OG-Fe(II) oxygenase family
C011|contig_15g6282	COG0318,COG0477	AMP-binding enzyme, putative
C011|contig_15g6283	COG0318	hypothetical protein PDE_00081
C011|contig_15g6287	-	Pc21g03870
C011|contig_15g6288	COG1621	Extracellular invertase
C011|contig_15g6299	-	zinc-regulated transporter 2
C011|contig_15g6310	-	predicted protein
C011|contig_15g6312	-	hypothetical protein AOR_1_164084
C011|contig_15g6323	-	integral membrane protein
C011|contig_15g6324	-	integral membrane protein TmpA
C011|contig_15g6328	COG3000	C4-methylsterol oxidase
C011|contig_15g6331	-	hypothetical protein W97_00796
C011|contig_15g6332	-	hypothetical protein AFLA_094910
C011|contig_15g6338	-	Pc14g00580
C011|contig_15g6345	COG1946	conserved hypothetical protein
C011|contig_15g6348	-	conserved hypothetical protein
C011|contig_15g6349	COG0300	Pc21g23010
C011|contig_15g6351	COG5621	hypothetical protein NECHADRAFT_75707
C011|contig_15g6361	-	hypothetical protein
C011|contig_15g6379	-	Pc18g01850
C011|contig_15g6453	-	Pc22g11060
C011|contig_15g6513	-	hypothetical protein GGTG_09181
C011|contig_15g6527	-	hypothetical protein AOR_1_1058194
C011|contig_15g6578	-	hypothetical protein PDIP_53940
C011|contig_15g6579	-	Pc12g07000
C011|contig_15g6590	-	hypothetical protein AciPR4_3386
C011|contig_15g6598	COG3934	Endo-1,4-beta-mannosidase
C011|contig_15g6600	-	Similar to hypothetical protein TRIATDRAFT_301227
C011|contig_15g6607	COG2175	hypothetical protein AN0215.2
C011|contig_15g6629	-	conserved hypothetical protein
C011|contig_15g6678	COG2124	P450 monooxygenase
C011|contig_15g6679	COG0500	methyltransferase, partial
C011|contig_15g6680	COG2124	P450 monooxygenase
C011|contig_15g6686	COG0702	negative regulator
C011|contig_15g6687	COG0477	efflux pump
C011|contig_15g6689	COG0345	pyrroline-5-carboxylate reductase
C011|contig_15g6692	-	prenyltransferase
C011|contig_15g6694	COG1472	beta-glucosidase
C011|contig_15g6724	-	peptidase inhibitor i9
C011|contig_15g6725	-	predicted protein
C011|contig_15g6732	-	hypothetical protein PDIP_52360
C011|contig_15g6779	-	Pc22g14950
C011|contig_15g6781	COG0666	hypothetical protein CHGG_03312
C011|contig_15g6783	-	hypothetical protein AN0516.2
C011|contig_15g6794	-	hypothetical protein
C011|contig_15g6804	-	Pc22g14650
C011|contig_15g6831	COG0553	SNF2 family helicase/ATPase, putative
C011|contig_15g6837	COG0451	NAD dependent epimerase/dehydratase
C011|contig_15g6862	-	hypothetical protein GLRG_10017
C011|contig_15g6866	-	Pc22g13690
C011|contig_15g6868	-	predicted protein
C011|contig_15g6878	-	GA4 desaturase family protein
C011|contig_15g6885	COG2124	hypothetical protein
C011|contig_15g6900	-	cellulose signaling related protein ooc1
C011|contig_15g6909	COG0833	Pc21g18420
C011|contig_15g6915	-	hypothetical protein ANI_1_2054144
C011|contig_15g6939	-	hypothetical protein TRV_07671
C011|contig_15g6944	-	hypothetical protein PDE_06112
C011|contig_15g6945	COG0277	unnamed protein product
C011|contig_15g6949	COG0477	conserved hypothetical protein
C011|contig_15g6969	-	CFEM domain protein
C011|contig_15g6970	-	hypothetical protein protein
C011|contig_15g6994	COG0666	F-box domain and ankyrin repeat protein
C011|contig_15g6997	-	Pc21g17270
C011|contig_15g7013	-	arylsulfatase
C011|contig_15g7019	-	Pc21g17480
C011|contig_15g7046	COG5048	Pc21g17730
C011|contig_15g7048	-	hypothetical protein EPUS_00274
C011|contig_15g7051	-	hypothetical protein AN2253.2
C011|contig_15g7054	COG1304	Pc21g17810
C011|contig_15g7088	-	Pc21g14110
C011|contig_15g7091	COG0642,COG0784	hypothetical protein ATEG_00169
C011|contig_15g7092	-	Pc22g26790
C011|contig_15g7093	COG0515	Pc13g07760
C011|contig_15g7096	-	Pc21g09270
C011|contig_15g7097	-	Pc21g09260
C011|contig_15g7098	-	Pc21g09230
C011|contig_15g7101	-	C6 transcription factor
C011|contig_15g7103	-	predicted protein
C011|contig_15g7104	-	hypothetical protein
C011|contig_15g7105	-	hypothetical protein
C011|contig_15g7106	-	-
C011|contig_15g7109	-	hypothetical protein NFIA_044810
C011|contig_15g7111	COG0477	conserved hypothetical protein
C011|contig_15g7120	-	hypothetical protein PDIG_53990
C011|contig_15g7129	-	hypothetical protein PDIG_53880
C011|contig_15g7177	-	Pc21g15330
C011|contig_15g7183	-	MFS transporter, SP family, sugar:H+ symporter
C011|contig_15g7184	-	MFS transporter, SP family, sugar:H+ symporter
C011|contig_15g7196	-	hypothetical protein
C011|contig_15g7211	COG0477	hypothetical protein FOC4_g10013183
C011|contig_15g7215	-	Pc12g00740
C011|contig_15g7219	-	Pc22g26880
C011|contig_15g7236	COG4716	Pc16g03750
C011|contig_15g7256	-	Pc21g14470
C011|contig_15g7285	COG3507	hypothetical protein FPSE_08000
C011|contig_15g7287	COG1574	Pc21g14240
C011|contig_15g7301	-	hypothetical protein PDE_03985
C011|contig_15g7304	-	Pc14g00320
C011|contig_16g5995	-	Pc13g00030
C011|contig_16g5996	-	inulinase
C011|contig_16g5998	-	Pc12g00750
C011|contig_16g6001	-	Pc21g05400
C011|contig_16g6004	-	metallopeptidase
C011|contig_16g6006	-	putative chitinase
C011|contig_16g6007	-	conserved hypothetical protein
C011|contig_16g6008	COG3791	Putative glutathione-dependent formaldehyde-activating enzyme
C011|contig_16g6009	COG2124	hypothetical protein NECHADRAFT_50013
C011|contig_16g6014	-	hypothetical protein PDE_04014
C011|contig_16g6015	-	Pc22g24860
C011|contig_16g6016	-	Pc20g14870
C011|contig_16g6017	COG3670	hypothetical protein NECHADRAFT_44390
C011|contig_16g6018	-	Transcriptional activator protein acu-15
C011|contig_17g10	COG4122	O-methyltransferase, putative
C011|contig_17g100	-	Pc13g00250
C011|contig_17g1001	-	conserved hypothetical protein
C011|contig_17g1003	COG1804	Pc20g15630
C011|contig_17g101	-	hypothetical protein
C011|contig_17g1014	-	Pc12g01710
C011|contig_17g1016	-	hypothetical protein NFIA_004530
C011|contig_17g1018	-	-
C011|contig_17g102	-	Pc13g00400
C011|contig_17g1022	-	predicted protein
C011|contig_17g1026	-	Pc13g14660
C011|contig_17g1029	-	hypothetical protein AOR_1_762054
C011|contig_17g1031	-	conserved hypothetical protein
C011|contig_17g1032	COG0477	predicted protein
C011|contig_17g1033	COG3435	gentisate 1,2-dioxygenase
C011|contig_17g1034	COG3435	gentisate 1,2-dioxygenase, putative
C011|contig_17g104	COG2226	hypothetical protein PDE_03978
C011|contig_17g1040	-	pisatin demethylase
C011|contig_17g1042	-	Pc24g02420
C011|contig_17g1043	-	reverse transcriptase
C011|contig_17g107	-	hypothetical protein NFIA_056010
C011|contig_17g108	-	hypothetical protein PDIG_33240
C011|contig_17g11	-	acetyltransferase, putative
C011|contig_17g116	-	hypothetical protein NFIA_030970
C011|contig_17g117	-	aldehyde dehydrogenase ALDH
C011|contig_17g119	-	hypothetical protein PDE_09648
C011|contig_17g123	COG2319	WD domain-containing protein
C011|contig_17g127	COG1028	hypothetical protein W97_03036
C011|contig_17g128	COG0604	Pc12g14200
C011|contig_17g133	-	hypothetical protein FPSE_10884
C011|contig_17g149	-	Pc20g01590
C011|contig_17g162	-	hypothetical protein NFIA_074500
C011|contig_17g163	-	predicted protein
C011|contig_17g166	-	hypothetical protein AN8954.2
C011|contig_17g167	COG2319	G-protein beta WD-40 repeats containing protein, putative
C011|contig_17g168	-	Pc12g11220
C011|contig_17g169	-	hypothetical protein AOR_1_270064
C011|contig_17g170	COG0666	hypothetical protein AOR_1_3034174
C011|contig_17g171	COG0666	hypothetical protein AOR_1_3034174
C011|contig_17g174	COG0665	D-amino-acid oxidase
C011|contig_17g178	COG1231	hypothetical protein NECHADRAFT_78478
C011|contig_17g179	COG0251	hypothetical protein FOC4_g10007584
C011|contig_17g18	-	Levanbiose-producing levanase
C011|contig_17g181	COG1028	gluconate 5-dehydrogenase
C011|contig_17g183	COG0596	hypothetical protein PTT_10769
C011|contig_17g185	COG3506	predicted protein
C011|contig_17g19	-	related to levanase
C011|contig_17g198	COG0656	NAD(P)H-dependent D-xylose reductase
C011|contig_17g199	-	putative 3-hydroxyacyl- nad binding protein
C011|contig_17g20	-	unnamed protein product
C011|contig_17g200	COG0824	hypothetical protein MPH_13426
C011|contig_17g201	-	hypothetical protein W97_00836
C011|contig_17g208	-	hypothetical protein An14g04680
C011|contig_17g222	-	integral membrane protein
C011|contig_17g23	-	hypothetical protein PDIG_09730
C011|contig_17g24	-	hypothetical protein PDIG_09730
C011|contig_17g252	-	Pc13g06310
C011|contig_17g26	-	-
C011|contig_17g264	COG5291	Pc20g00740
C011|contig_17g27	-	hypothetical protein PDIG_90310
C011|contig_17g29	-	Pc06g01990
C011|contig_17g30	-	Pc06g01990
C011|contig_17g318	COG3673	sporulation associated protein
C011|contig_17g32	-	hypothetical protein SAV_5406
C011|contig_17g320	COG2124	hypothetical protein AN7969.2
C011|contig_17g326	-	hypothetical protein FOMPIDRAFT_1133925
C011|contig_17g33	-	C6 transcription factor, putative
C011|contig_17g34	COG0666	ankyrin repeat-containing protein, putative
C011|contig_17g348	-	hypothetical protein
C011|contig_17g354	COG0625	glutathione S-transferase
C011|contig_17g357	COG5048	hypothetical protein SS1G_13837
C011|contig_17g36	-	hypothetical protein PDIG_35890
C011|contig_17g37	-	Pc23g00900
C011|contig_17g38	-	conserved hypothetical protein
C011|contig_17g380	-	cyanovirin-N
C011|contig_17g382	COG0477	hypothetical protein NECHADRAFT_91140
C011|contig_17g385	-	predicted protein
C011|contig_17g389	COG2513	hypothetical protein CGLO_12314
C011|contig_17g399	-	PAN domain containing protein
C011|contig_17g4	-	C6 transcription factor, putative
C011|contig_17g40	-	Pc16g09490
C011|contig_17g400	-	hypothetical protein CIMG_09826
C011|contig_17g401	-	hypothetical protein SS1G_01427
C011|contig_17g402	COG0477	hypothetical protein W97_03624
C011|contig_17g403	-	unnamed protein product
C011|contig_17g404	COG2124	hypothetical protein W97_05472
C011|contig_17g405	COG0524	ribokinase
C011|contig_17g407	COG3119	hypothetical protein PDE_04460
C011|contig_17g41	-	hypothetical protein PDIG_91320
C011|contig_17g414	-	hypothetical protein PDIG_02120
C011|contig_17g42	-	Pc06g01990
C011|contig_17g425	-	Pc16g00780
C011|contig_17g429	-	Pc16g00550
C011|contig_17g430	-	uncharacterized protein FFUJ_11152
C011|contig_17g431	-	conserved hypothetical protein
C011|contig_17g440	-	hypothetical protein
C011|contig_17g447	-	Pc22g18110
C011|contig_17g46	-	hypothetical protein PDIG_09730
C011|contig_17g480	-	hypothetical protein PDIG_01380
C011|contig_17g485	-	integral membrane family protein
C011|contig_17g5	COG2986	Phenylalanine ammonia-lyase
C011|contig_17g508	-	Pc16g06690
C011|contig_17g509	-	Pc13g16010
C011|contig_17g512	-	Pc22g18680
C011|contig_17g515	-	hypothetical protein SNOG_06512
C011|contig_17g516	-	hypothetical protein
C011|contig_17g52	-	Pc21g02490
C011|contig_17g525	-	Pc22g18870
C011|contig_17g53	-	Pc23g00900
C011|contig_17g536	COG5257	Pc22g18980
C011|contig_17g537	COG0501	CaaX prenyl protease Ste24
C011|contig_17g550	-	hypothetical protein PDIP_86160
C011|contig_17g56	-	succinate-semialdehyde dehydrogenase Uga2, putative
C011|contig_17g566	-	major facilitator superfamily transporter
C011|contig_17g568	COG1028	Pc06g00270
C011|contig_17g576	-	putative ankyrin repeat protein
C011|contig_17g578	COG1020	predicted protein
C011|contig_17g58	-	hypothetical protein W97_08032
C011|contig_17g592	-	Pc12g03430
C011|contig_17g6	-	hypothetical protein PDIG_09730
C011|contig_17g607	-	hypothetical protein ANI_1_1994094
C011|contig_17g652	COG0345	hypothetical protein NECHADRAFT_94981
C011|contig_17g662	-	predicted protein
C011|contig_17g664	COG2608	Pc22g14610
C011|contig_17g666	COG5096	AP-2 adaptor complex subunit beta, putative
C011|contig_17g672	-	conserved hypothetical protein
C011|contig_17g68	COG3227	thermolysin metallopeptidase, alpha-helical domain protein
C011|contig_17g680	-	WSC domain protein, putative
C011|contig_17g69	-	hypothetical protein ANI_1_1850184
C011|contig_17g718	COG0604	hypothetical protein COCHEDRAFT_1211284
C011|contig_17g72	-	hypothetical protein UCRNP2_4885
C011|contig_17g721	COG0451	hypothetical protein MYCFIDRAFT_77530
C011|contig_17g723	COG1028	short-chain dehydrogenase
C011|contig_17g73	COG0654	salicylate hydroxylase
C011|contig_17g75	COG4320	Pc21g14180
C011|contig_17g761	-	hypothetical protein PRUPE_ppa023809mg, partial
C011|contig_17g772	COG0666	unnamed protein product
C011|contig_17g777	-	predicted protein
C011|contig_17g778	-	putative chitinase
C011|contig_17g78	-	fatty acid synthase beta subunit dehydratase
C011|contig_17g780	-	fungal fruit body lectin, putative
C011|contig_17g781	COG0666	ankyrin repeat-containing protein, putative
C011|contig_17g789	COG2730	hypothetical protein NECHADRAFT_48184
C011|contig_17g79	-	Pc23g00150
C011|contig_17g790	-	C6 zinc finger domain protein
C011|contig_17g80	COG0451	flavonol reductase/cinnamoyl-CoA reductase
C011|contig_17g805	-	hypothetical protein TEQG_08797
C011|contig_17g807	COG2124	cytochrome P450
C011|contig_17g809	COG2124	cytochrome P450
C011|contig_17g810	-	conserved hypothetical protein
C011|contig_17g82	-	alpha beta-hydrolase
C011|contig_17g834	-	Pc20g13710
C011|contig_17g849	COG4934	alkaline serine protease
C011|contig_17g857	COG3621	Calcium-independent phospholipase A2-gamma
C011|contig_17g869	-	c6 zinc finger domain containing protein
C011|contig_17g872	-	ethyl tert-butyl ether degradation
C011|contig_17g873	COG0693	ThiJ/PfpI family protein
C011|contig_17g875	-	hypothetical protein ANI_1_2366104
C011|contig_17g879	-	Pc16g06820
C011|contig_17g88	-	hypothetical protein ACLA_076300
C011|contig_17g884	-	hypothetical protein PDIG_88620
C011|contig_17g89	COG2124	cytochrome protein
C011|contig_17g899	-	unnamed protein product
C011|contig_17g9	COG2124	benzoate 4-monooxygenase cytochrome P450
C011|contig_17g911	COG0666	Ankyrin repeat protein
C011|contig_17g93	COG2319	hypothetical protein AN8505.2
C011|contig_17g936	-	hypothetical protein PDIP_89120
C011|contig_17g96	-	Pc13g00250
C011|contig_17g964	COG1028	Pc20g15170
C011|contig_17g993	COG5485	hypothetical protein
C011|contig_18g4338	-	predicted protein
C011|contig_18g4339	-	hypothetical protein NFIA_112010
C011|contig_18g4340	-	conserved hypothetical protein
C011|contig_18g4344	-	aspartate racemase
C011|contig_18g4345	COG0251	hypothetical protein NECHADRAFT_76951
C011|contig_18g4347	COG0665	fructosyl amino acid oxidase
C011|contig_18g4349	-	Cell wall protein PhiA
C011|contig_18g4350	-	Pc16g09270
C011|contig_18g4359	-	hypothetical protein Ao3042_08558
C011|contig_18g4361	COG2272	Carboxylesterase type B
C011|contig_18g4362	COG3485	GPI anchored dioxygenase
C011|contig_18g4365	-	conserved hypothetical protein
C011|contig_18g4368	-	Pc22g13620
C011|contig_18g4369	-	hypothetical protein PDE_06684
C011|contig_18g4409	COG3961	Pc13g12760
C011|contig_18g4423	-	Pc13g12500
C011|contig_18g4427	COG1250	Pc13g12440
C011|contig_18g4428	COG3812	conserved hypothetical protein
C011|contig_18g4431	COG5265	abc transporter
C011|contig_18g4436	-	conserved hypothetical protein
C011|contig_18g4440	-	hypothetical protein NECHADRAFT_76950
C011|contig_18g4492	COG4178	Pc13g11640
C011|contig_18g4497	-	hypothetical protein PDIG_79680
C011|contig_18g4498	COG0277	FAD binding domain protein
C011|contig_18g4501	COG0406	hypothetical protein PDE_00373
C011|contig_18g4525	-	Pc16g00490
C011|contig_18g4530	COG2256	werner helicase interacting protein
C011|contig_18g4531	COG1024	enoyl-CoA hydratase/isomerase family protein
C011|contig_18g4568	-	Pc12g15400
C011|contig_18g4595	-	predicted protein
C011|contig_18g4599	-	conserved hypothetical protein
C011|contig_18g4601	COG3386	hypothetical protein NFIA_095940
C011|contig_18g4603	COG1028	hypothetical protein MYCFIDRAFT_43982
C011|contig_18g4607	COG0626	hypothetical protein AOR_1_888074
C011|contig_18g4608	COG2808	transcriptional regulator
C011|contig_18g4609	COG0154	acetamidase-A
C011|contig_18g4612	-	fungal specific transcription factor domain protein
C011|contig_18g4614	COG2124	hypothetical protein NECHADRAFT_53387
C011|contig_18g4615	-	hypothetical protein NFIA_050810
C011|contig_18g4616	COG5048	hypothetical protein NECHADRAFT_87471
C011|contig_18g4617	COG0654	conserved hypothetical protein
C011|contig_18g4621	COG0657	hypothetical protein NECHADRAFT_98418
C011|contig_18g4623	COG2124	putative pisatin demethylase protein
C011|contig_18g4624	COG3670	lignostilbene dioxygenase family protein
C011|contig_18g4625	COG0477	hypothetical protein MYCFIDRAFT_157527
C011|contig_18g4635	-	hypothetical protein Arad_4812
C011|contig_18g4637	-	Pc13g06150
C011|contig_18g4642	-	Pc21g18300
C011|contig_18g4647	COG0824	predicted protein
C011|contig_18g4651	-	hypothetical protein AOR_1_330174
C011|contig_18g4662	-	hypothetical protein PDIP_77180
C011|contig_18g4674	-	hypothetical protein
C011|contig_18g4679	COG1028	NADP(+)-dependent dehydrogenase
C011|contig_18g4680	COG0277	oxidoreductase, FAD-binding, putative
C011|contig_18g4681	-	Pc16g09750
C011|contig_18g4682	-	Pc16g09740
C011|contig_18g4685	-	Pc06g01380
C011|contig_18g4695	-	Pc21g16860
C011|contig_18g4715	-	putative multicopper oxidase protein
C011|contig_18g4718	-	hypothetical protein NECHADRAFT_82789
C011|contig_18g4739	COG0666	hypothetical protein PDIG_69330
C011|contig_18g4742	COG1028	GsfK
C011|contig_18g4744	-	predicted protein
C011|contig_18g4745	-	Pc21g01730
C011|contig_18g4747	-	Pc12g13730
C011|contig_18g4750	-	hypothetical protein
C011|contig_18g4761	COG0515	kinase domain-containing protein
C011|contig_18g4763	COG0620	methionine synthase, vitamin-B12 independent
C011|contig_18g4767	-	C6 transcription factor
C011|contig_18g4769	COG0702	hypothetical protein NECHADRAFT_87029
C011|contig_18g4770	COG0412	dienelactone hydrolase family protein
C011|contig_18g4771	COG0477	carboxylic acid transporter
C011|contig_18g4772	-	hypothetical protein Ao3042_09408
C011|contig_18g4788	COG1304	(S)-2-hydroxy-acid oxidase, putative
C011|contig_18g4796	-	predicted protein
C011|contig_18g4797	COG0688	phosphatidylserine decarboxylase-related protein
C011|contig_18g4798	COG2124	cytochrome P450
C011|contig_18g4810	-	cyanamide hydratase family HD domain-containing protein
C011|contig_18g4827	-	Pc13g13610
C011|contig_18g4830	-	hypothetical protein AFLA_094910
C011|contig_18g4836	COG1231	hypothetical protein PDIG_79160
C011|contig_18g4847	COG1670	N-acetyltransferase, GNAT family, putative
C011|contig_18g4858	COG2124	cytochrome P450 monooxygenase
C011|contig_18g4889	-	conserved hypothetical protein
C011|contig_18g4891	COG0665	fad oxidoreductase, putative
C011|contig_18g4897	-	Pc13g08650
C011|contig_18g4907	-	hypothetical protein NFIA_093970
C011|contig_18g4924	-	hypothetical protein PDIG_15170
C011|contig_18g4932	-	hypothetical protein PDE_01888
C011|contig_18g4934	-	Pc22g16940
C011|contig_18g4954	-	TPA_inf: galactose oxidase precursor
C011|contig_18g4974	-	Pc16g04440
C011|contig_18g4981	COG1181	D-alanine--D-alanine ligase
C011|contig_18g5000	COG0665	hypothetical protein DOTSEDRAFT_171738
C011|contig_18g5001	-	hypothetical protein ANI_1_448054
C011|contig_18g5002	COG1028	hypothetical protein CHGG_02202
C011|contig_18g5009	-	Pc16g03880
C011|contig_18g5011	COG1670	Pc16g03860
C011|contig_18g5013	-	hypothetical protein PDIG_44590
C011|contig_18g5019	-	Pc12g02180
C011|contig_18g5020	-	Pc12g02190
C011|contig_18g5023	-	Pc12g08370
C011|contig_18g5032	-	hypothetical protein PDIG_41960
C011|contig_18g5034	COG0126	RecName: Full=Phosphoglycerate kinase 3-phosphoglycerate kinase
C011|contig_18g5051	-	hypothetical protein PDIG_33610
C011|contig_18g5053	-	unnamed protein product
C011|contig_18g5058	COG0142	predicted protein
C011|contig_18g5059	COG2124	predicted protein
C011|contig_18g5065	-	Pc16g15360
C011|contig_18g5170	COG0277	isoamyl alcohol oxidase
C011|contig_18g5171	COG1584	ABC transporter
C011|contig_18g5172	-	carboxylesterase family protein
C011|contig_18g5174	-	hypothetical protein
C011|contig_18g5179	-	Pc12g02130
C011|contig_18g5180	-	hypothetical protein BDFG_05880
C011|contig_18g5181	COG3325	symbiotic chitinase
C011|contig_18g5182	-	hypothetical protein TESG_07421
C011|contig_18g5183	-	Pc12g10110
C011|contig_18g5216	-	Pc12g07890
C011|contig_18g5241	-	Pc20g11960
C011|contig_18g5244	-	predicted protein
C011|contig_18g5252	COG0477	hypothetical protein DOTSEDRAFT_50721
C011|contig_18g5253	COG2355	putative microsomal dipeptidase protein
C011|contig_18g5255	COG1052	hypothetical protein SNOG_08793
C011|contig_18g5260	-	conserved hypothetical protein
C011|contig_18g5261	-	conserved hypothetical protein
C011|contig_18g5262	-	hypothetical protein NFIA_007710
C011|contig_18g5264	-	hypothetical protein AN9017.2
C011|contig_18g5275	COG0142	farnesyl-pyrophosphate synthetase
C011|contig_18g5277	-	Pc21g20980
C011|contig_18g5278	-	hypothetical protein
C011|contig_18g5302	-	Pc20g12540
C011|contig_18g5318	COG0277,COG1680	penicillin-binding protein, putative
C011|contig_18g5326	-	hypothetical protein AN3193.2
C011|contig_18g5327	-	Pc16g09100
C011|contig_18g5328	COG0673	unnamed protein product
C011|contig_18g5329	-	Inositol oxygenase 1
C011|contig_18g5333	-	Pc12g12540
C011|contig_18g5334	-	conserved hypothetical protein
C011|contig_18g5343	COG3491	Pc22g07720
C011|contig_18g5344	COG0477	pantothenate transporter
C011|contig_18g5354	-	predicted protein
C011|contig_18g5355	-	predicted protein
C011|contig_18g5356	-	predicted protein
C011|contig_18g5361	COG0477	unnamed protein product
C011|contig_18g5364	-	Pc20g12970
C011|contig_18g5375	COG0345	predicted protein
C011|contig_18g5376	COG0133	tryptophan synthase beta chain
C011|contig_18g5377	-	hypothetical protein PDE_06172
C011|contig_18g5391	COG1167	aromatic amino acid aminotransferase
C011|contig_18g5408	-	hypothetical protein AOR_1_1702114
C011|contig_18g5410	-	uncharacterized protein FFUJ_11885
C011|contig_18g5411	-	hypothetical protein Ao3042_11111
C011|contig_18g5414	COG2936	hypothetical protein ANI_1_1892144
C011|contig_18g5416	-	predicted protein
C011|contig_18g5419	COG0604	putative alcohol dehydrogenase zinc-binding domain protein
C011|contig_18g5422	-	hypothetical protein PDE_06462
C011|contig_18g5452	-	multicopper oxidase
C011|contig_18g5457	-	conserved hypothetical protein
C011|contig_18g5466	-	hypothetical protein AN8325.2
C011|contig_18g5467	-	conserved hypothetical protein
C011|contig_18g5469	-	Pc22g01880
C011|contig_19g8197	-	predicted protein
C011|contig_1g11051	COG0666	hypothetical protein EPUS_08801
C011|contig_1g11052	-	hypothetical protein AOR_1_1372024
C011|contig_1g11054	-	hypothetical protein NFIA_050810
C011|contig_1g11059	-	hypothetical protein UCREL1_2592
C011|contig_1g11060	COG0654	putative -dichlorophenol 6-monooxygenase protein
C011|contig_1g11063	COG2124	cytochrome P450 oxidoreductase
C011|contig_1g11064	COG0451	flavonol reductase/cinnamoyl-CoA reductase
C011|contig_1g11067	-	tetratricopeptide repeat domain protein
C011|contig_1g11069	COG2936	hypothetical protein ANI_1_1892144
C011|contig_1g11071	-	predicted protein
C011|contig_21g7310	-	hypothetical protein PDIG_64150
C011|contig_21g7313	-	Pc06g01990
C011|contig_21g7315	-	hypothetical protein PDE_02712
C011|contig_21g7316	-	unsaturated glucuronyl hydrolase
C011|contig_21g7317	-	hypothetical protein OOU_Y34scaffold00748g4
C011|contig_21g7318	COG0604	Pc13g09840
C011|contig_21g7321	-	hypothetical protein MGYG_01629
C011|contig_21g7322	-	hypothetical protein CGLO_15497
C011|contig_21g7325	-	hypothetical protein PDE_00443
C011|contig_21g7330	COG1902	putative nadph dehydrogenase protein
C011|contig_21g7342	-	Pc16g05890
C011|contig_21g7343	-	hypothetical protein SELMODRAFT_443235
C011|contig_21g7345	-	hypothetical protein NECHADRAFT_53307
C011|contig_21g7346	-	hypA-like protein
C011|contig_21g7348	COG3485	Pc15g00990
C011|contig_21g7349	-	-
C011|contig_21g7350	-	-
C011|contig_21g7352	-	hypothetical protein PDIG_76590
C011|contig_21g7391	COG1028	short chain dehydrogenase reductase
C011|contig_21g7422	-	Pc16g01920
C011|contig_21g7428	COG0666	hypothetical protein AOR_1_916034
C011|contig_21g7475	-	hypothetical protein PDIG_42580
C011|contig_21g7491	-	unnamed protein product
C011|contig_21g7492	COG0477	major facilitator superfamily transporter
C011|contig_21g7502	-	hypothetical protein AOR_1_726184
C011|contig_21g7521	COG1231	hypothetical protein PDIP_40530
C011|contig_21g7522	-	hypothetical protein PDIP_40520
C011|contig_21g7528	-	Pc16g06620
C011|contig_21g7542	COG1231	Pc16g06420
C011|contig_21g7561	-	unnamed protein product
C011|contig_21g7574	-	Pc16g14870
C011|contig_21g7585	COG2041	Pc13g01940
C011|contig_21g7586	-	hypothetical protein
C011|contig_21g7598	-	hypothetical protein Ao3042_02088
C011|contig_21g7604	-	hypothetical protein PDIP_59160
C011|contig_21g7607	-	predicted protein
C011|contig_21g7615	-	hypothetical protein
C011|contig_21g7616	-	hypothetical protein PDIP_86990
C011|contig_21g7621	-	hypothetical protein PDIP_86920
C011|contig_21g7652	-	-
C011|contig_21g7689	COG3321	PKS11
C011|contig_21g7701	-	Pc20g04600
C011|contig_21g7702	-	conserved hypothetical protein
C011|contig_21g7730	COG2132	extracellular dihydrogeodin oxidase/laccase, putative
C011|contig_21g7733	-	Zn2/Cys6 DNA-binding protein
C011|contig_21g7749	-	Pc22g05350
C011|contig_21g7759	-	hypothetical protein AN1644.2
C011|contig_21g7774	-	putative sesquiterpene cyclase protein
C011|contig_21g7777	-	hypothetical protein PDIG_88200
C011|contig_21g7783	-	hypothetical protein NFIA_004070
C011|contig_21g7785	COG0113	delta-aminolevulinic acid dehydratase
C011|contig_21g7786	COG0156	5-aminolevulinate synthase, mitochondrial
C011|contig_21g7815	-	hypothetical protein
C011|contig_21g7819	-	Pc13g08240
C011|contig_21g7828	-	hypothetical protein W97_08808
C011|contig_21g7829	-	hypothetical protein AOR_1_798034
C011|contig_21g7830	-	hypothetical protein PDIP_52670
C011|contig_21g7831	-	hypothetical protein AOR_1_798034
C011|contig_21g7832	-	hypothetical protein NFIA_002030
C011|contig_21g7835	-	Pc17g00110
C011|contig_21g7837	-	hypothetical protein AOR_1_244024
C011|contig_21g7838	-	unnamed protein product
C011|contig_21g7846	-	Pc22g06350
C011|contig_21g7855	-	hypothetical protein NECHADRAFT_75781
C011|contig_21g7856	-	hypothetical protein FPSE_10284
C011|contig_21g7861	COG0654	hypothetical protein EPUS_08704
C011|contig_21g7887	-	hypothetical protein ANI_1_2318094
C011|contig_21g7928	-	short chain dehydrogenase/reductase, putative
C011|contig_21g7929	-	mitochondrial carrier protein LEU5
C011|contig_21g7930	-	C6 zinc finger domain protein
C011|contig_21g7931	-	hypothetical protein GMDG_00641
C011|contig_21g7939	-	hypothetical protein PDIG_91270
C011|contig_21g7940	-	hypothetical protein SS1G_02315
C011|contig_21g7941	-	hypothetical protein
C011|contig_21g7942	-	Pc22g15820
C011|contig_21g7944	-	hypothetical protein GMDG_04720
C011|contig_21g7946	COG3621	conserved hypothetical protein
C011|contig_21g7950	-	hypothetical protein AFLA_005260
C011|contig_21g7951	-	hypothetical protein AFLA_005260
C011|contig_21g7954	-	TPA: Putative transcription factor with C2H2 and Zn(2)-Cys(6) DNA binding domain (Eurofung)
C011|contig_21g7956	-	hypothetical protein NFIA_005060
C011|contig_21g7958	-	hypothetical protein AOR_1_1304094
C011|contig_21g7960	-	hypothetical protein
C011|contig_21g7965	COG0642,COG0784	Pc22g07510
C011|contig_21g7987	COG3491	oxidoreductase, 2OG-Fe(II) oxygenase family
C011|contig_21g7988	COG0318	AMP-binding enzyme, putative
C011|contig_21g8008	COG0724	hypothetical protein AN7456.2
C011|contig_21g8016	-	conserved hypothetical protein
C011|contig_21g8026	-	hypothetical protein
C011|contig_21g8034	-	hypothetical protein PDIP_39670
C011|contig_21g8036	-	Pc21g21870
C011|contig_21g8043	-	hypothetical protein BBA_04424
C011|contig_21g8058	COG2124	benzoate 4-monooxygenase cytochrome P450
C011|contig_21g8077	COG0251	Pc20g01870
C011|contig_21g8084	-	predicted protein
C011|contig_21g8085	COG3673	sporulation associated protein
C011|contig_21g8086	-	unnamed protein product
C011|contig_21g8089	COG0477	TPA: conserved hypothetical protein
C011|contig_23g10890	-	Pc21g13340
C011|contig_23g10891	-	ethyl tert-butyl ether degradation
C011|contig_23g10892	COG0693	ThiJ/PfpI family protein
C011|contig_23g10894	-	hypothetical protein CGLO_12118
C011|contig_23g10895	COG0667	unnamed protein product
C011|contig_23g10897	-	hypothetical protein
C011|contig_23g10900	-	hypothetical protein
C011|contig_23g10901	-	Pc24g01170
C011|contig_23g10902	-	conserved hypothetical protein
C011|contig_23g10907	-	Pc06g01990
C011|contig_23g10909	-	predicted protein
C011|contig_23g10911	-	hypothetical protein
C011|contig_23g10912	-	Modin
C011|contig_23g10913	COG0526	Pc23g00420
C011|contig_23g10914	-	-
C011|contig_23g10916	-	Pc21g22300
C011|contig_23g10919	COG0515	hypothetical protein PDIP_37010
C011|contig_23g10921	-	hypothetical protein PDE_00555
C011|contig_23g10922	COG5048	Pc22g25580
C011|contig_23g10924	-	hypothetical protein AOR_1_244024
C011|contig_23g10925	-	conserved hypothetical protein
C011|contig_23g10926	-	Pc24g01170
C011|contig_23g10928	COG5485	hypothetical protein
C011|contig_23g10930	-	hypothetical protein
C011|contig_23g10931	-	Pc12g13620
C011|contig_23g10933	-	Pc12g03760
C011|contig_23g10936	-	hypothetical protein
C011|contig_23g10937	COG0465	predicted protein
C011|contig_23g10938	-	Pc24g01630
C011|contig_23g10940	-	Pc24g02530
C011|contig_23g10941	-	matrix metalloproteinase, putative
C011|contig_23g10942	COG5634	hypothetical protein PDIG_06470
C011|contig_23g10943	-	hypothetical protein
C011|contig_23g10944	-	hypothetical protein
C011|contig_23g10947	-	Pc12g10620
C011|contig_23g10950	COG0666	conserved hypothetical protein
C011|contig_23g10952	-	Pc17g00880
C011|contig_23g10953	-	Pc22g25830
C011|contig_23g10954	COG0477	retrograde regulation protein 2
C011|contig_23g10955	COG0604	predicted protein
C011|contig_23g10957	-	hypothetical protein
C011|contig_23g10958	-	-
C011|contig_23g10960	-	hypothetical protein
C011|contig_23g10962	-	Pc24g01370
C011|contig_23g10963	-	hypothetical protein MGYG_02380
C011|contig_23g10967	-	Pc24g01410
C011|contig_23g10968	-	hypothetical protein
C011|contig_23g10969	COG5048	Pc24g01720
C011|contig_23g10970	-	Pc17g00010
C011|contig_23g10972	-	Topoisomerase family protein TRF4, putative
C011|contig_23g10977	-	Pc24g01170
C011|contig_23g10978	-	Pc24g01250
C011|contig_23g10981	-	Pc17g00010
C011|contig_23g10982	COG5048	Pc24g01720
C011|contig_23g10983	-	hypothetical protein
C011|contig_23g10984	-	Pc24g01410
C011|contig_24g10989	-	hypothetical protein
C011|contig_24g10990	-	hypothetical protein
C011|contig_24g10991	-	hypothetical protein
C011|contig_24g10992	-	Pc24g01170
C011|contig_24g10994	-	hypothetical protein
C011|contig_24g10995	-	-
C011|contig_24g10997	-	Pc16g09090
C011|contig_24g10999	-	Pc20g12730
C011|contig_24g11001	-	Pc06g01990
C011|contig_24g11002	-	Pc21g00150
C011|contig_24g11006	-	Pc17g00010
C011|contig_24g11007	COG5048	Pc24g01720
C011|contig_24g11008	-	hypothetical protein
C011|contig_24g11009	-	hypothetical protein
C011|contig_24g11010	-	Pc24g01410
C011|contig_24g11013	-	Pc24g02810
C011|contig_24g11016	-	-
C011|contig_24g11017	-	hypothetical protein
C011|contig_24g11022	-	hypothetical protein
C011|contig_24g11025	-	Pc22g26790
C011|contig_24g11026	-	Pc24g02530
C011|contig_24g11027	-	hypothetical protein
C011|contig_24g11028	COG0515	predicted protein
C011|contig_25g8176	-	hypothetical protein
C011|contig_25g8177	-	hypothetical protein
C011|contig_25g8179	-	Pc24g00990
C011|contig_25g8181	COG1432	Pc13g02120
C011|contig_25g8183	COG2124	cytochrome P450
C011|contig_25g8184	COG0688	phosphatidylserine decarboxylase, putative
C011|contig_25g8185	COG0119	putative 2-isopropylmalalate synthase
C011|contig_26g11045	-	Pc23g00040
C011|contig_26g11046	-	Pc14g02340
C011|contig_27g8093	-	hypothetical protein
C011|contig_27g8094	-	Pc24g01170
C011|contig_27g8096	-	hypothetical protein
C011|contig_27g8097	-	-
C011|contig_27g8098	COG0443	conserved hypothetical protein
C011|contig_27g8099	-	conserved hypothetical protein
C011|contig_27g8100	COG0443	hypothetical protein AN7370.2
C011|contig_27g8101	-	-
C011|contig_27g8102	COG0443	conserved hypothetical protein
C011|contig_27g8103	-	Pc13g00220
C011|contig_27g8104	-	Pc16g09490
C011|contig_27g8106	-	Pc24g01170
C011|contig_27g8108	-	hypothetical protein
C011|contig_27g8109	-	hypothetical protein
C011|contig_27g8111	-	hypothetical protein
C011|contig_27g8112	-	Pc24g02810
C011|contig_27g8115	-	uncharacterized protein FFUJ_14152
C011|contig_27g8116	COG0596	hypothetical protein MPH_04963
C011|contig_27g8118	-	hypothetical protein PDE_00222
C011|contig_27g8119	COG0235	hypothetical protein SNOG_06501
C011|contig_27g8120	-	hypothetical protein COCSADRAFT_40671
C011|contig_27g8125	COG0179	fumarylacetoacetate hydrolase family protein
C011|contig_27g8129	COG0596	hypothetical protein EPUS_03003
C011|contig_27g8130	-	hypothetical protein
C011|contig_27g8136	COG0491	hypothetical protein FOMPIDRAFT_1031581
C011|contig_27g8138	-	Siderophore iron transporter mirA
C011|contig_27g8140	-	LysM domain-containing protein
C011|contig_27g8142	-	predicted protein
C011|contig_27g8144	-	Pc16g14830
C011|contig_2g11038	COG3670	hypothetical protein NECHADRAFT_44390
C011|contig_2g11040	-	hypothetical protein NECHADRAFT_44390
C011|contig_39g4263	-	hypothetical protein
C011|contig_39g4264	-	Pc24g01410
C011|contig_39g4267	-	Pc24g02810
C011|contig_39g4268	-	hypothetical protein
C011|contig_39g4270	-	hypothetical protein
C011|contig_39g4271	-	hypothetical protein
C011|contig_39g4272	-	Pc21g07980
C011|contig_39g4273	-	hypothetical protein PDIP_52670
C011|contig_39g4274	-	Pc22g01430
C011|contig_39g4275	-	hypothetical protein
C011|contig_39g4276	-	hypothetical protein TSTA_066400
C011|contig_39g4277	COG0464	Pc06g01970
C011|contig_39g4283	-	Pc19g00650
C011|contig_39g4285	-	conserved hypothetical protein
C011|contig_39g4286	COG5048	Pc22g25580
C011|contig_39g4287	-	unnamed protein product
C011|contig_39g4288	-	hypothetical protein
C011|contig_39g4290	-	conserved hypothetical protein
C011|contig_39g4291	-	hypothetical protein
C011|contig_39g4292	-	hypothetical protein
C011|contig_39g4293	-	hypothetical protein
C011|contig_39g4294	-	Pc23g00420
C011|contig_39g4296	-	Pc16g03560
C011|contig_39g4297	-	hypothetical protein W97_00836
C011|contig_39g4298	-	conserved hypothetical protein
C011|contig_39g4300	-	Pc17g01010
C011|contig_40g1691	-	Pc24g00990
C011|contig_40g1693	-	hypothetical protein
C011|contig_40g1694	-	hypothetical protein
C011|contig_40g1695	-	Pc24g01250
C011|contig_40g1696	-	Pc24g01170
C011|contig_40g1698	-	hypothetical protein
C011|contig_40g1700	COG3323	hypothetical protein PDE_06738
C011|contig_40g1701	COG3812	hypothetical protein MAA_04691
C011|contig_40g1702	-	Pc22g16800
C011|contig_40g1703	-	hypothetical protein ANI_1_1650104
C011|contig_40g1705	-	nmrA-like family protein
C011|contig_40g1706	-	Pc24g01170
C011|contig_40g1707	COG4716	Pc16g04780
C011|contig_40g1708	COG0666	ankyrin, putative
C011|contig_40g1710	-	hypothetical protein AN0518.2
C011|contig_40g1713	COG0010	hypothetical protein FPSE_09919
C011|contig_40g1714	-	hypothetical protein
C011|contig_40g1715	-	hypothetical protein
C011|contig_40g1716	-	hypothetical protein
C011|contig_40g1717	-	Pc22g00810
C011|contig_40g1718	-	Pc24g01170
C011|contig_40g1720	-	hypothetical protein
C011|contig_40g1723	COG0642,COG0784	Pc21g00040
C011|contig_40g1724	COG4716	Pc22g00040
C011|contig_40g1725	-	Pc16g02860
C011|contig_40g1727	-	hypothetical protein
C011|contig_40g1728	-	Pc17g01160
C011|contig_40g1730	COG1028	hypothetical protein BC1G_15849
C011|contig_40g1732	COG1028	Short-chain dehydrogenase/reductase SDR
C011|contig_40g1733	COG2124	cytochrome P450 oxidoreductase
C011|contig_40g1734	COG2936	hypothetical protein ANI_1_1892144
C011|contig_40g1736	-	FAD binding domain protein
C011|contig_40g1737	-	Pc12g11450
C011|contig_40g1738	COG2202	Pc20g08380
C011|contig_40g1739	COG0515	Pc13g07760
C011|contig_40g1741	-	hypothetical protein
C011|contig_40g1742	-	hypothetical protein
C011|contig_40g1743	-	Pc23g00070
C011|contig_42g3193	-	predicted protein
C011|contig_42g3195	-	uncharacterized protein FFUJ_06772
C011|contig_42g3196	-	alcohol dehydrogenase
C011|contig_42g3197	-	cycloheximide resistance protein
C011|contig_42g3199	-	membrane protein
C011|contig_42g3201	COG0451	reductase
C011|contig_42g3202	COG0596	putative alpha beta hydrolase fold family protein
C011|contig_42g3204	-	unnamed protein product
C011|contig_42g3308	-	hypothetical protein PDIG_21310
C011|contig_42g3319	-	Pc13g14440
C011|contig_42g3325	-	hypothetical protein Ao3042_01554
C011|contig_42g3329	COG0142	hypothetical protein AN8012.2
C011|contig_42g3338	COG2870	nucleotidyltransferase
C011|contig_42g3339	COG0451	Pc13g14150
C011|contig_42g3340	COG0477	hypothetical protein ATEG_07105
C011|contig_42g3342	-	C6 transcription factor, putative
C011|contig_42g3352	-	integral membrane protein
C011|contig_42g3381	-	hypothetical protein PDIP_74580
C011|contig_42g3385	COG5048	hypothetical protein HMPREF1120_06293
C011|contig_42g3406	COG1472	hypothetical protein AN0712.2
C011|contig_42g3440	COG3227	thermolysin metallopeptidase, alpha-helical domain protein
C011|contig_42g3441	-	glutathione S-transferase, putative
C011|contig_42g3442	COG0656	hypothetical protein CIMG_04915
C011|contig_42g3444	COG0406	Pc18g00510
C011|contig_42g3451	-	predicted protein
C011|contig_42g3452	-	predicted protein
C011|contig_42g3453	-	conserved hypothetical protein
C011|contig_42g3454	-	hypothetical protein AOR_1_1532114
C011|contig_42g3461	-	hypothetical protein ATEG_05524
C011|contig_42g3472	-	hypothetical protein FOC1_g10000521
C011|contig_42g3483	-	hypothetical protein PDIP_74370
C011|contig_42g3484	-	hypothetical protein PDIG_81980
C011|contig_42g3500	-	hypothetical protein PDIG_81100
C011|contig_42g3502	COG1953	Pc13g09870
C011|contig_42g3511	COG5190	RNA Polymerase II CTD phosphatase Fcp1, putative
C011|contig_42g3512	-	Pc13g09680
C011|contig_42g3527	COG0604	Protein TOXD
C011|contig_42g3528	-	uncharacterized protein FFUJ_14123
C011|contig_42g3531	COG1249	unnamed protein product
C011|contig_42g3532	-	hypothetical protein
C011|contig_42g3579	-	Pc13g10010
C011|contig_42g3586	-	hypothetical protein FPSE_12217
C011|contig_42g3595	COG0477	putative efflux pump antibiotic resistance protein
C011|contig_42g3598	-	hypothetical protein
C011|contig_42g3644	-	hypothetical protein PDE_00763
C011|contig_42g3645	-	hypothetical protein ACLA_071650
C011|contig_42g3676	COG2154	Pc24g01340
C011|contig_42g3685	-	-
C011|contig_42g3711	COG0477	Sugar transporter STL1
C011|contig_42g3712	-	hypothetical protein PDE_05962
C011|contig_42g3713	COG2124	hypothetical protein W97_05472
C011|contig_42g3720	COG0673	hypothetical protein MBM_07177
C011|contig_42g3721	-	hypothetical protein W97_07705
C011|contig_42g3725	-	unnamed protein product
C011|contig_42g3749	COG5265	Pc12g16390
C011|contig_42g3753	-	hypothetical protein
C011|contig_42g3755	-	hypothetical protein NECHADRAFT_52758
C011|contig_42g3757	COG2124,COG5048	cytochrome P450 oxidoreductase
C011|contig_42g3758	COG0702	NAD-P-binding protein
C011|contig_42g3759	-	nucleoside-diphosphate-sugar epimerase GsfE
C011|contig_42g3760	COG3560	predicted protein
C011|contig_42g3761	COG5048	BRLA_EMENI Regulatory protein brlA (Bristle A protein)
C011|contig_42g3763	COG0457	hypothetical protein GGTG_13300
C011|contig_42g3764	COG0515	hypothetical protein PDIG_47190
C011|contig_42g3768	-	Pc22g15820
C011|contig_42g3782	COG5597	putative UDP-GlcNAc: N-acetylglucosaminyltransferase
C011|contig_42g3784	-	hypothetical protein PDIG_88440
C011|contig_42g3794	-	hypothetical protein PDIP_58870
C011|contig_42g3813	-	hypothetical protein
C011|contig_42g3814	-	hypothetical protein CHGG_08463
C011|contig_42g3815	COG2910	hypothetical protein AOR_1_1348024
C011|contig_42g3819	-	major facilitator transporter
C011|contig_42g3820	COG0436	unnamed protein product
C011|contig_42g3823	-	hypothetical protein MPH_11519
C011|contig_42g3828	-	hypothetical protein TSTA_126440
C011|contig_42g3830	COG0477	efflux pump antibiotic resistance protein, putative
C011|contig_42g3833	COG0654	hypothetical protein COCSADRAFT_168156
C011|contig_42g3852	COG5048	-
C011|contig_42g3861	COG0515	Serine/threonine protein kinase, putative
C011|contig_42g3878	-	Pc16g12710
C011|contig_42g3889	-	hypothetical protein PDIP_58140
C011|contig_42g3892	-	conserved hypothetical protein
C011|contig_42g3896	COG0702	hypothetical protein BC1G_06249
C011|contig_42g3918	-	hypothetical protein AOR_1_1070084
C011|contig_42g3919	COG0477	MFS monocarboxylate transporter
C011|contig_42g3934	-	unnamed protein product
C011|contig_42g3938	COG1432	hypothetical protein AN9016.2
C011|contig_42g3939	-	Pc21g09970
C011|contig_42g3944	-	Pc16g00540
C011|contig_42g3946	-	-
C011|contig_42g3977	-	hypothetical protein PDIP_57330
C011|contig_42g3985	-	6-phosphogluconate dehydrogenase
C011|contig_42g3986	COG0142	Pc21g10770
C011|contig_42g3991	COG3250	beta-glucuronidase precursor
C011|contig_42g4013	-	Pc21g11190
C011|contig_42g4028	-	Pc21g11340
C011|contig_42g4039	-	tyrosinase
C011|contig_42g4090	-	Pc22g21200
C011|contig_42g4100	COG0515	BR serine/threonine-protein kinase
C011|contig_42g4106	COG3227	thermolysin metallopeptidase, alpha-helical domain protein
C011|contig_42g4110	-	putative alpha beta hydrolase fold protein
C011|contig_42g4117	-	hypothetical protein PDIP_55860
C011|contig_42g4130	-	unnamed protein product
C011|contig_42g4131	-	hypothetical protein AOR_1_1660174
C011|contig_42g4132	COG0604	Pc16g10270
C011|contig_42g4133	COG1028	short-chain dehydrogenase
C011|contig_42g4136	COG0702	nmrA-like family protein
C011|contig_42g4137	COG1028	hypothetical protein Ao3042_07589
C011|contig_42g4138	COG0251	hypothetical protein Ao3042_07590
C011|contig_42g4142	-	Pc21g12940
C011|contig_42g4152	-	gag/polymerase/env polyprotein, putative
C011|contig_44g8208	-	Concanavalin A-like lectins/glucanase
C011|contig_44g8210	-	Pc21g22300
C011|contig_44g8220	COG3662	conserved hypothetical protein
C011|contig_44g8227	-	Pc12g02830
C011|contig_44g8260	-	Pc22g25260
C011|contig_44g8264	-	hypothetical protein AOR_1_670194
C011|contig_44g8266	COG0626	cystathionine gamma-synthase
C011|contig_44g8272	-	Pc22g25340
C011|contig_44g8282	-	Pc15g00460
C011|contig_44g8285	-	Pc22g00980
C011|contig_44g8308	COG1028	Pc22g01350
C011|contig_44g8311	-	Pc22g01390
C011|contig_44g8372	-	Pc06g01100
C011|contig_44g8374	COG0436	Pc22g02500
C011|contig_44g8380	-	hypothetical protein AN4634.2
C011|contig_44g8382	-	hypothetical protein PDIG_21220
C011|contig_44g8399	COG2008	amino acid lyase
C011|contig_44g8407	-	hypothetical protein AN4878.2
C011|contig_44g8409	-	Pc20g10800
C011|contig_44g8410	COG0477	Pc20g10810
C011|contig_44g8412	COG0477	related to allantoate permease
C011|contig_44g8413	COG0377	hypothetical protein PDE_07487
C011|contig_44g8432	-	hypothetical protein PDIP_60760
C011|contig_44g8458	COG5136	conserved hypothetical protein
C011|contig_44g8460	-	hypothetical protein PDE_02659
C011|contig_44g8461	-	-
C011|contig_44g8467	-	hypothetical protein PDIG_73570
C011|contig_44g8474	-	Pc22g03610
C011|contig_44g8487	-	hypothetical protein PDIP_87650
C011|contig_44g8490	-	hypothetical protein PDIP_87620
C011|contig_44g8491	-	-
C011|contig_44g8492	-	Pc22g03720
C011|contig_44g8499	COG0673	hypothetical protein FPSE_05056
C011|contig_44g8503	-	Pc22g03840
C011|contig_44g8510	-	hypothetical protein
C011|contig_44g8511	-	reductase
C011|contig_44g8516	-	hypothetical protein AOR_1_914034
C011|contig_44g8532	COG2940	Pc22g04180
C011|contig_44g8561	COG0010	hypothetical protein NECHADRAFT_43890
C011|contig_44g8571	-	putative cytidine and deoxycytidylate deaminase zinc-binding region protein
C011|contig_44g8573	COG2124	Pisatin demethylase
C011|contig_44g8574	-	Pc22g05030
C011|contig_44g8590	-	hypothetical protein PDIP_39060
C011|contig_44g8599	-	Pc21g20510
C011|contig_44g8600	-	LysM domain protein
C011|contig_44g8613	COG0194	guanylate kinase
C011|contig_44g8617	COG3335	hypothetical protein PDIG_44590
C011|contig_44g8628	-	Pc21g20090
C011|contig_44g8631	-	Pc16g13020
C011|contig_44g8634	COG0477	MFS transporter, putative
C011|contig_44g8635	COG1929	glycerate kinase family protein
C011|contig_44g8639	COG1028	unnamed protein product
C011|contig_44g8640	-	Pc15g01120
C011|contig_44g8651	-	hypothetical protein
C011|contig_44g8656	COG0251	translation initiation inhibitor, putative
C011|contig_44g8657	COG0508	dihydrolipoyllysine-residue succinyltransferase component of 2-oxoglutarate dehydrogenase complex, mitochondrial precursor
C011|contig_44g8658	-	hypothetical protein PDE_06435
C011|contig_44g8672	-	Pc21g19710
C011|contig_44g8685	-	hypothetical protein H072_8043
C011|contig_44g8697	-	conserved hypothetical protein
C011|contig_44g8698	COG0477	Pc16g10240
C011|contig_44g8699	COG1063	Pc16g10230
C011|contig_44g8705	-	Pc16g10210
C011|contig_44g8706	-	C6 transcription factor Aro80, putative
C011|contig_44g8709	-	Pc21g19350
C011|contig_44g8712	-	Pc14g00210
C011|contig_44g8713	-	Pc21g02610
C011|contig_44g8717	-	hypothetical protein Ao3042_03265
C011|contig_44g8729	COG0665	D-amino-acid oxidase
C011|contig_44g8733	-	hypothetical protein CGLO_12118
C011|contig_44g8734	-	ribosomal N-lysine methyltransferase
C011|contig_44g8739	COG0457	TPR repeat protein
C011|contig_44g8758	-	hypothetical protein PDIG_39770
C011|contig_44g8762	COG0464	Pc06g01970
C011|contig_44g8763	-	hypothetical protein TSTA_106960
C011|contig_44g8765	-	predicted protein
C011|contig_44g8766	COG0631	putative protein phosphatase 2c protein
C011|contig_44g8767	-	hypothetical protein PDIP_37130
C011|contig_44g8772	COG5597	putative glucose n-acetyltransferase protein
C011|contig_44g8773	-	Pc13g00450
C011|contig_44g8775	-	Pc24g01510
C011|contig_44g8777	-	Pc24g00250
C011|contig_44g8780	COG0454	n-acetyltransferase ats1
C011|contig_44g8781	COG0436	Putative HTH-type transcriptional regulator yisV
C011|contig_44g8782	COG3325	putative chitinase
C011|contig_44g8784	-	hypothetical protein PDE_01415
C011|contig_44g8785	COG0277	FAD linked oxidase domain protein
C011|contig_44g8787	COG3670	hypothetical protein NECHADRAFT_44390
C011|contig_44g8790	-	hypothetical protein NFIA_062450
C011|contig_44g8793	-	DNA photolyase, putative
C011|contig_44g8795	COG3670	hypothetical protein NECHADRAFT_44390
C011|contig_44g8796	COG0477	hypothetical protein FOC1_g10011027
C011|contig_44g8798	-	fungal specific transcription factor domain-containing protein
C011|contig_44g8800	COG0596	Pc13g14770
C011|contig_44g8803	-	Pc13g10600
C011|contig_44g8804	-	Pc13g14940
C011|contig_44g8805	-	Pc12g00750
C011|contig_44g8807	-	Pc21g05400
C011|contig_44g8808	-	ww rsp5 wwp
C011|contig_44g8809	COG1335	hypothetical protein PDE_02513
C011|contig_44g8812	-	Pc22g00560
C011|contig_44g8813	-	Pc24g02420
C011|contig_44g8817	COG0657	hypothetical protein NECHADRAFT_42774
C011|contig_44g8819	-	Pc21g21660
C011|contig_44g8820	-	hypothetical protein COCHEDRAFT_67427
C011|contig_44g8822	COG3812	hypothetical protein MAA_04691
C011|contig_44g8825	-	Pc12g02740
C011|contig_44g8828	-	Pc18g00510
C011|contig_44g8829	-	sodium/phosphate symporter, putative
C011|contig_44g8830	-	unnamed protein product
C011|contig_44g8831	COG3323	hypothetical protein PDE_06738
C011|contig_44g8834	-	thioredoxin, putative
C011|contig_44g8835	-	-
C011|contig_44g8837	COG5048	Pc21g21660
C011|contig_44g8838	-	hypothetical protein COCHEDRAFT_67427
C011|contig_44g8840	COG0604,COG1028	Pc16g10270
C011|contig_44g8841	-	hypothetical protein
C011|contig_44g8843	COG1472	hypothetical protein FG11559.1
C011|contig_44g8844	COG3323	hypothetical protein PDE_06738
C011|contig_44g8847	-	Pc22g02020
C011|contig_44g8849	COG0596	Pc13g14770
C011|contig_44g8853	-	Pc22g26790
C011|contig_44g8854	-	lignostilbene dioxygenase
C011|contig_44g8857	-	Pc22g05980
C011|contig_44g8859	COG2998	conserved hypothetical protein
C011|contig_44g8861	-	conserved hypothetical protein
C011|contig_44g8878	COG0446	hypothetical protein W97_04649
C011|contig_44g8880	COG2132	hypothetical protein FG02328.1
C011|contig_44g8882	COG3752	hypothetical protein W97_08614
C011|contig_44g8883	-	hypothetical protein MGYG_08693
C011|contig_44g8885	-	C6 transcription factor domain-containing protein
C011|contig_44g8893	-	-
C011|contig_44g8898	-	hypothetical protein
C011|contig_44g8914	-	predicted protein
C011|contig_44g8918	COG1024	hypothetical protein PDE_06369
C011|contig_44g8919	-	hypothetical protein AFUB_071010
C011|contig_44g8922	COG0666	hypothetical protein EPUS_01815
C011|contig_44g8926	-	hypothetical protein ANI_1_1202024
C011|contig_44g8945	COG0477	predicted protein
C011|contig_44g8952	-	Pc18g02430
C011|contig_44g8965	-	hypothetical protein
C011|contig_44g8966	-	-
C011|contig_44g8974	COG0477	Pc18g02270
C011|contig_44g9004	-	Pc18g02010
C011|contig_44g9007	-	hypothetical protein ANI_1_2360074
C011|contig_44g9022	-	putative translation elongation factor eef-1b gamma protein
C011|contig_44g9023	-	conserved hypothetical protein
C011|contig_44g9079	-	hypothetical protein AOR_1_784144
C011|contig_44g9081	-	Pc21g05050
C011|contig_44g9082	COG0604	Pc12g07660
C011|contig_44g9087	-	Pc22g20160
C011|contig_44g9095	-	predicted protein
C011|contig_44g9139	-	Pc13g02660
C011|contig_44g9151	-	Pc13g02790
C011|contig_44g9157	-	hypothetical protein
C011|contig_44g9206	-	Pc14g01640
C011|contig_44g9217	-	Pc14g01400
C011|contig_44g9218	-	BTB/POZ domain protein
C011|contig_44g9225	-	Atg10p
C011|contig_44g9228	-	TPA: conserved hypothetical protein
C011|contig_44g9254	COG3207	Pc13g06200
C011|contig_44g9255	COG0251	Pc13g06210
C011|contig_44g9320	-	Pc12g08560
C011|contig_44g9321	-	hypothetical protein
C011|contig_44g9325	-	hypothetical protein PDIG_23590
C011|contig_44g9333	-	hypothetical protein AOR_1_1504024
C011|contig_44g9334	-	hypothetical protein AOR_1_540024
C011|contig_44g9361	-	-
C011|contig_44g9368	COG2303	glucose-methanol-choline (gmc) oxidoreductase, putative
C011|contig_44g9371	-	muramidase, putative
C011|contig_44g9390	-	hypothetical protein PDIP_87910
C011|contig_44g9407	-	-
C011|contig_44g9421	-	hypothetical protein PDIP_88260
C011|contig_44g9424	COG0477	monocarboxylate transporter
C011|contig_44g9426	-	predicted protein
C011|contig_44g9427	-	Pc21g21200
C011|contig_44g9428	-	hypothetical protein PDE_02331
C011|contig_44g9436	COG3938	hypothetical protein NECHADRAFT_83096
C011|contig_44g9476	-	Pc20g03230
C011|contig_44g9481	COG1398	stearic acid desaturase
C011|contig_44g9493	COG2132	laccase TilA, putative
C011|contig_44g9499	-	Pc16g08270
C011|contig_44g9515	-	Pc16g09100
C011|contig_44g9529	-	40S ribosomal protein S8
C011|contig_44g9536	-	SRP40, C-terminal domain protein
C011|contig_44g9553	COG1893	Pc16g08640
C011|contig_44g9556	COG3774	hypothetical protein NECHADRAFT_55741
C011|contig_44g9557	-	hypothetical protein PDIG_51870
C011|contig_44g9583	-	hypothetical protein PDIG_51320
C011|contig_44g9592	-	hydrophobin-like protein
C011|contig_44g9593	COG0168	Pc22g06520
C011|contig_44g9596	COG4178	Pc16g09390
C011|contig_44g9612	-	Pc16g09750
C011|contig_44g9625	COG0413	Pc16g10000
C011|contig_44g9627	-	RTM1-like protein, putative
C011|contig_44g9628	COG0596	hypothetical protein PDE_08513
C011|contig_44g9692	-	hypothetical protein PDIP_46010
C011|contig_44g9712	-	Pc22g00680
C011|contig_44g9713	-	-
C011|contig_44g9721	-	Pc22g00640
C011|contig_44g9730	-	Pc22g00530
C011|contig_44g9752	-	hypothetical protein W97_05778
C011|contig_44g9769	-	putative 4-oxalocrotonate tautomerase protein
C011|contig_44g9771	-	Pc13g14720
C011|contig_44g9775	COG0477	sugar transporter
C011|contig_44g9776	-	Pc13g12950
C011|contig_44g9777	-	putative flavoprotein involved in K+ transport
C011|contig_44g9779	COG0477	predicted protein
C011|contig_44g9781	COG2079	2-methylcitrate dehydratase
C011|contig_44g9786	COG2079	immune-responsive protein
C011|contig_44g9787	COG2175	alpha-ketoglutarate-dependent sulfonate dioxygenase, putative
C011|contig_44g9788	-	hypothetical protein
C011|contig_44g9789	-	Pc12g13170
C011|contig_44g9792	COG2124	hypothetical protein W97_05472
C011|contig_44g9793	-	NCPR_ASPNG NADPH-cytochrome P450 reductase (CPR) (P450R)
C011|contig_44g9794	-	NADPH--cytochrome P450 reductase
C011|contig_44g9796	-	predicted protein
C011|contig_44g9797	-	hypothetical protein NECHADRAFT_55837
C011|contig_44g9799	COG2272	Carboxylesterase type B
C011|contig_44g9800	COG2124	putative benzoate 4-monooxygenase cytochrome p450 protein
C011|contig_44g9802	-	conserved hypothetical protein
C011|contig_44g9813	-	hypothetical protein PDE_01786
C011|contig_44g9814	COG3670	hypothetical protein GLAREA_03711
C011|contig_44g9815	COG2124	hypothetical protein MYCFIDRAFT_77669
C011|contig_44g9816	COG1064	conserved hypothetical protein
C011|contig_44g9817	COG3670	hypothetical protein NECHADRAFT_98210
C011|contig_44g9818	COG0657	hypothetical protein NECHADRAFT_55522
C011|contig_44g9819	COG2159	2,3-dihydroxybenzoate decarboxylase
C011|contig_44g9821	COG2124	hypothetical protein NECHADRAFT_88779
C011|contig_46g4335	COG3501	hypothetical protein OCS_04856
C011|contig_49g4329	COG0405	gamma-glutamyltranspeptidase
C011|contig_49g4330	-	hypothetical protein PDE_05658
C011|contig_49g4331	COG3321	polyketide synthase, putative
C011|contig_4g4302	-	Pc18g06690
C011|contig_4g4304	-	hypothetical protein AFUB_097800
C011|contig_51g5474	COG0405	gamma-glutamyltranspeptidase
C011|contig_51g5475	-	hypothetical protein PDE_05658
C011|contig_51g5477	COG2124	cytochrome p450 pisatin
C011|contig_51g5480	COG2124	ent-kaurene oxidase
C011|contig_51g5481	COG1028	hypothetical protein MYCFIDRAFT_132769
C011|contig_51g5482	COG0477	Pc15g01370
C011|contig_51g5483	COG0477	Pc15g01380
C011|contig_51g5484	COG3491	Pc13g15880
C011|contig_51g5486	COG2124	Pc13g06690
C011|contig_51g5488	-	hypothetical protein PDIG_32500
C011|contig_51g5490	COG0154	hypothetical protein FPSE_07533
C011|contig_51g5502	-	hypothetical protein PDIP_78190
C011|contig_51g5521	-	hypothetical protein
C011|contig_51g5531	COG3663	Pc22g01220
C011|contig_51g5532	COG2130	Pc21g08790
C011|contig_51g5536	-	hypothetical protein W97_05509
C011|contig_51g5540	-	conserved hypothetical protein
C011|contig_51g5542	COG0654	hypothetical protein CHGG_08798
C011|contig_51g5545	-	Pc16g14870
C011|contig_51g5546	-	Pc22g18950
C011|contig_51g5548	-	conserved hypothetical protein
C011|contig_51g5557	-	Pc13g09750
C011|contig_51g5561	-	hypothetical protein PDIP_78380
C011|contig_51g5583	COG0384	hypothetical protein CGLO_06964
C011|contig_51g5592	-	hypothetical protein
C011|contig_51g5594	-	nitrosoguanidine resistance protein SNG1
C011|contig_51g5595	COG2059	hypothetical protein NECHADRAFT_73264
C011|contig_51g5597	COG2124	Cytochrome P450
C011|contig_51g5602	-	hypothetical protein
C011|contig_51g5616	-	-
C011|contig_51g5617	-	hypothetical protein PDIP_78650
C011|contig_51g5667	-	Pc12g11450
C011|contig_51g5675	-	hypothetical protein
C011|contig_51g5676	COG3791	hypothetical protein AOR_1_392054
C011|contig_51g5680	COG0515	hypothetical protein GLAREA_06696
C011|contig_51g5683	-	hypothetical protein PDIP_79700
C011|contig_51g5694	COG3774	Pc12g11090
C011|contig_51g5711	-	predicted protein
C011|contig_51g5712	-	predicted protein
C011|contig_51g5721	COG3424	Pc22g09640
C011|contig_51g5725	-	hypothetical protein
C011|contig_51g5778	-	conserved hypothetical protein
C011|contig_51g5783	COG0673	NAD(P)-binding protein
C011|contig_51g5784	COG1028	hypothetical protein W97_06498
C011|contig_51g5785	COG0477	related to sugar transport protein STP1
C011|contig_51g5786	COG0702	alcohol oxidase
C011|contig_51g5792	-	hypothetical protein
C011|contig_51g5793	-	unknown
C011|contig_51g5814	-	Pc12g09690
C011|contig_51g5834	COG0702,COG2986	Phenylalanine ammonia-lyase
C011|contig_51g5845	COG2272	lipase
C011|contig_51g5848	-	Pc12g09260
C011|contig_51g5871	COG0666	related to ankyrin
C011|contig_51g5873	-	hypothetical protein AN0509.2
C011|contig_51g5882	-	conserved hypothetical protein
C011|contig_51g5892	COG0833	proline-specific permease
C011|contig_51g5909	COG0412	hypothetical protein SMAC_09573
C011|contig_51g5914	-	male sterility domain containing protein, putative
C011|contig_51g5917	-	putative protein
C011|contig_51g5918	-	predicted protein
C011|contig_51g5919	COG0666	hypothetical protein AOR_1_916034
C011|contig_51g5920	-	hypothetical protein SS1G_00772
C011|contig_51g5921	COG2169	Pc13g06500
C011|contig_51g5922	COG0477	Pc13g06510
C011|contig_51g5923	COG3491	putative gibberellin 20- protein
C011|contig_51g5933	COG0666	ankyrin repeat protein
C011|contig_51g5948	-	Pc21g07980
C011|contig_51g5972	COG2141	putative xenobiotic compound family protein
C011|contig_51g5978	-	Pc12g07650
C011|contig_51g5979	-	hypothetical protein
C011|contig_51g5988	-	Pc12g07520
C011|contig_51g5990	-	predicted protein
C011|contig_52g1058	COG0277	predicted protein
C011|contig_52g1071	-	Pc12g07220
C011|contig_52g1096	COG0667	aryl-alcohol dehydrogenase
C011|contig_52g1098	COG0722	phospho-2-dehydro-3-deoxyheptonate aldolase
C011|contig_52g1099	-	hypothetical protein HMPREF1120_02089
C011|contig_52g1141	-	-
C011|contig_52g1158	-	unnamed protein product
C011|contig_52g1243	-	Pc08g00040
C011|contig_52g1248	COG1132	related to multidrug resistance protein
C011|contig_52g1263	-	-
C011|contig_52g1267	-	hypothetical protein
C011|contig_52g1268	COG0477	MFS transporter, DHA1 family, multidrug resistance protein
C011|contig_52g1270	COG0515	AGC/AKT protein kinase
C011|contig_52g1274	-	Pc16g01070
C011|contig_52g1278	-	Pc13g04680
C011|contig_52g1288	-	Pc12g02920
C011|contig_52g1289	-	Pc06g01380
C011|contig_52g1295	COG0277	FAD linked oxidase
C011|contig_52g1296	-	conserved hypothetical protein
C011|contig_52g1298	-	predicted protein
C011|contig_52g1303	COG0477	predicted protein
C011|contig_52g1305	-	hypothetical protein
C011|contig_52g1307	COG1902	hypothetical protein CGLO_01364
C011|contig_52g1316	COG1304	unnamed protein product
C011|contig_52g1317	COG0657	predicted protein
C011|contig_52g1318	COG0477	vitamin H transporter
C011|contig_52g1319	COG3491	gibberellin 20-oxidase
C011|contig_52g1320	-	phytanoyl-CoA dioxygenase
C011|contig_52g1323	-	hypothetical protein CMQ_1800
C011|contig_52g1339	COG0596	hypothetical protein NECHADRAFT_52731
C011|contig_52g1340	-	hypothetical protein PDE_03620
C011|contig_52g1341	COG0654	hypothetical protein PDE_03621
C011|contig_52g1346	-	conserved hypothetical protein
C011|contig_52g1347	COG0163	phenylacrylic acid decarboxylase, putative
C011|contig_52g1349	-	hypothetical protein ANI_1_3348024
C011|contig_52g1353	-	Pc13g04260
C011|contig_52g1354	-	hypothetical protein ACLA_067400
C011|contig_52g1364	-	hypothetical protein PDIP_84670
C011|contig_52g1383	-	predicted protein
C011|contig_52g1391	-	TPA: Putative Zn(II)2Cys6 transcription factor (Eurofung)
C011|contig_52g1392	COG0477	sugar transporter, putative
C011|contig_52g1393	COG2072	Putative sterigmatocystin biosynthesis monooxygenase stcW
C011|contig_52g1395	-	C6 transcription factor, putative
C011|contig_52g1397	-	Serine/threonine-protein kinase HT1, putative
C011|contig_52g1420	-	hypothetical protein
C011|contig_52g1421	-	hypothetical protein
C011|contig_52g1441	COG3485	GPI anchored dioxygenase
C011|contig_52g1454	COG5548	Pc12g06680
C011|contig_52g1458	-	hypothetical protein EPUS_03822
C011|contig_52g1465	-	hypothetical protein PDIG_50120
C011|contig_52g1473	-	hypothetical protein NFIA_049360
C011|contig_52g1474	-	hypothetical protein PDIG_50050
C011|contig_52g1480	-	hypothetical protein
C011|contig_52g1487	COG0702	putative nucleoside-diphosphate-sugar epimerase family protein
C011|contig_52g1488	-	hypothetical protein CPC735_061420
C011|contig_52g1513	COG0387	Pc21g02740
C011|contig_52g1517	-	hypothetical protein PDIP_81170
C011|contig_52g1518	-	hypothetical protein
C011|contig_52g1536	COG2837	related to peroxidase DyP
C011|contig_52g1539	COG0596	predicted protein
C011|contig_52g1550	-	Pc21g02230
C011|contig_52g1553	COG0477	MFS multidrug transporter
C011|contig_52g1562	-	TPA: conserved hypothetical protein
C011|contig_52g1566	-	O-methyltransferase, putative
C011|contig_52g1568	-	hypothetical protein
C011|contig_52g1610	-	Pc21g21200
C011|contig_52g1612	COG0656	aldo/keto reductase
C011|contig_52g1613	-	hypothetical protein BC1G_02562
C011|contig_52g1618	COG0666	ankyrin repeat protein
C011|contig_52g1625	-	HLH transcription factor (PalcA), putative
C011|contig_52g1626	COG1253	hypothetical protein AOR_1_386154
C011|contig_52g1635	-	Pc20g01720
C011|contig_52g1636	COG0477	MFS multidrug transporter, putative
C011|contig_52g1638	COG0688	phosphatidylserine decarboxylase family protein
C011|contig_52g1650	-	Pc21g23820
C011|contig_52g1652	-	MFS quinate transporter
C011|contig_52g1654	-	hypothetical protein ANI_1_2922024
C011|contig_52g1656	COG0339	hypothetical protein CGLO_17372
C011|contig_52g1658	COG2132	hypothetical protein GMDG_05814
C011|contig_52g1659	-	acid phosphatase
C011|contig_52g1660	COG0596	putative hydrolases or acyltransferase
C011|contig_52g1661	COG2998	conserved hypothetical protein
C011|contig_52g1662	-	predicted protein
C011|contig_52g1665	-	hypothetical protein PDE_03519
C011|contig_52g1668	-	LysM domain protein
C011|contig_52g1669	-	Putative transcription factor TDA9
C011|contig_52g1671	-	Pc13g00030
C011|contig_52g1675	-	hypothetical protein AFUB_097800
C011|contig_52g1678	-	Pc18g06690
C011|contig_52g1679	-	hypothetical protein TSTA_084660
C011|contig_52g1684	-	hypothetical protein NFIA_050810
C011|contig_52g1686	COG2124	cytochrome P450 ClCP1
C011|contig_53g6023	-	Pc13g00450
C011|contig_53g6025	-	Pc24g01410
C011|contig_55g1777	-	Pc13g00030
C011|contig_56g4310	-	Pc13g00030
C011|contig_59g1779	-	Pc13g00030
C011|contig_5g8191	-	Pc24g00250
C011|contig_5g8192	COG3325	putative chitinase
C011|contig_5g8193	-	hypothetical protein
C011|contig_5g8194	-	hypothetical protein PDE_04949
C011|contig_63g4308	-	Pc13g00030
C011|contig_64g4156	COG0477	Pc20g09800
C011|contig_64g4161	COG1012	succinate-semialdehyde dehydrogenase (NADP+)
C011|contig_64g4162	COG1028	3-ketoacyl-(acyl-carrier-protein) reductase
C011|contig_64g4163	COG2175	alpha-ketoglutarate-dependent 2,4-dichlorophenoxyacetate dioxygenase
C011|contig_64g4164	-	hypothetical protein CNBA2590
C011|contig_64g4165	COG0477	MFS general substrate transporter
C011|contig_64g4166	-	hypothetical protein MAA_01032
C011|contig_64g4179	-	unnamed protein product
C011|contig_64g4196	-	Pc21g13830
C011|contig_64g4219	-	Pc21g13520
C011|contig_64g4232	-	arrestin domain-containing protein
C011|contig_64g4236	COG0477	Pc13g02000
C011|contig_64g4237	COG1012	Pc13g01980
C011|contig_64g4238	COG1063	Pc13g02020
C011|contig_64g4241	-	Pc13g02000
C011|contig_64g4242	-	6-phosphofructo-2-kinase
C011|contig_64g4244	COG0176	hypothetical protein PDE_09398
C011|contig_64g4245	COG0477	Pc13g01990
C011|contig_64g4247	COG0656	glycerol dehydrogenase, putative
C011|contig_64g4248	COG0673	Pc13g02040
C011|contig_64g4252	COG1028	putative ribonuclease e inhibitor rraa dimethylmenaquinone methyltransferase protein
C011|contig_64g4253	COG2008	L-allo-threonine aldolase, putative
C011|contig_64g4259	-	uncharacterized protein FFUJ_08827
C011|contig_66g11047	-	predicted protein
C011|contig_69g1795	-	hypothetical protein NFIA_112010
C011|contig_6g1786	-	Pc24g00250
C011|contig_6g1787	COG3325	putative chitinase
C011|contig_6g1789	-	hypothetical protein PDE_01415
C011|contig_70g10035	-	-
C011|contig_70g10067	-	Pc16g14650
C011|contig_70g10086	COG0277	glycolate oxidase
C011|contig_70g10087	COG3961	hypothetical protein PDIP_65870
C011|contig_70g10102	-	hypothetical protein AOR_1_966174
C011|contig_70g10104	-	Pc14g00110
C011|contig_70g10123	COG0235	class II Aldolase and Adducin N-terminal domain protein
C011|contig_70g10124	-	C6 transcription factor, putative
C011|contig_70g10126	-	predicted protein
C011|contig_70g10127	-	predicted protein
C011|contig_70g10130	COG0277	FAD binding domain-containing protein
C011|contig_70g10144	-	hypothetical protein PDIG_41690
C011|contig_70g10145	-	Pc13g04940
C011|contig_70g10153	-	hypothetical protein PDE_07116
C011|contig_70g10160	-	hypothetical protein UCRNP2_2575
C011|contig_70g10170	-	conserved hypothetical protein
C011|contig_70g10196	-	lipase, putative
C011|contig_70g10200	-	Pc21g04850
C011|contig_70g10220	-	Pc21g05200
C011|contig_70g10232	COG0277	FAD linked oxidase
C011|contig_70g10233	-	-
C011|contig_70g10234	COG0702	NAD dependent epimerase/dehydratase
C011|contig_70g10235	-	Serine hydrolase
C011|contig_70g10236	COG2124	Cytochrome P450
C011|contig_70g10239	-	Pc21g10570
C011|contig_70g10241	COG0366	hypothetical protein PDIG_54560
C011|contig_70g10242	-	hypothetical protein PDIG_54550
C011|contig_70g10246	-	Pc21g05400
C011|contig_70g10262	COG2175	alpha-ketoglutarate dependent xanthine dioxygenase
C011|contig_70g10280	COG2272	triacylglycerol lipase
C011|contig_70g10283	-	hypothetical protein PDIP_60920
C011|contig_70g10284	-	hypothetical protein
C011|contig_70g10287	-	hypothetical protein PDIP_60750
C011|contig_70g10300	-	C6 transcription factor
C011|contig_70g10313	-	hypothetical protein
C011|contig_70g10321	COG0477	TqaJ
C011|contig_70g10324	-	Pc21g06180
C011|contig_70g10357	-	hypothetical protein PDIP_60200
C011|contig_70g10386	-	hypothetical protein PDE_08237
C011|contig_70g10405	-	Pc13g04730
C011|contig_70g10448	-	-
C011|contig_70g10464	-	amino acid transporter
C011|contig_70g10466	-	hypothetical protein PDE_05095
C011|contig_70g10472	-	Pc21g04160
C011|contig_70g10489	-	Pc21g03410
C011|contig_70g10504	COG0702	Pc22g13640
C011|contig_70g10509	-	Pc21g03220
C011|contig_70g10514	-	hypothetical protein AN7346.2
C011|contig_70g10519	-	hypothetical protein
C011|contig_70g10520	COG3485	hypothetical protein NECHADRAFT_77509
C011|contig_70g10530	COG4312	Pc13g14700
C011|contig_70g10572	COG3325	class V chitinase, putative
C011|contig_70g10587	-	hypothetical protein ACLA_044100
C011|contig_70g10590	-	hypothetical protein PDIP_72960
C011|contig_70g10591	-	predicted protein
C011|contig_70g10592	-	hypothetical protein
C011|contig_70g10599	COG2159	2,3-dihydroxybenzoic acid decarboxylase
C011|contig_70g10643	-	putative class I alpha-mannosidase
C011|contig_70g10688	-	-
C011|contig_70g10690	COG0339	metallopeptidase
C011|contig_70g10692	-	oligopeptide transporter protein
C011|contig_70g10693	-	RecName: Full=Aspartic protease pepB
C011|contig_70g10707	-	hypothetical protein AN6664.2
C011|contig_70g10708	-	unknown
C011|contig_70g10709	-	hypothetical protein UCREL1_9618
C011|contig_70g10728	COG3325	related to chitinase
C011|contig_70g10751	COG0380	alpha,alpha-trehalose phosphate synthase subunit
C011|contig_70g10767	-	hypothetical protein
C011|contig_70g10769	COG0515,COG5210	Pc13g01430
C011|contig_70g10808	COG0666	Ankyrin 2,3/unc44, putative
C011|contig_70g10821	-	hypothetical protein PDIP_72310
C011|contig_70g10823	-	Pc18g04640
C011|contig_70g10829	-	hypothetical protein PDE_00961
C011|contig_70g10864	COG0406	Pc18g00510
C011|contig_70g10865	COG5256	translation elongation factor 1a
C011|contig_70g10869	-	hypothetical protein PDIG_39770
C011|contig_70g10872	-	hypothetical protein NFIA_000920
C011|contig_70g10876	-	Pc16g06090
C011|contig_70g10877	-	Pc19g00140
C011|contig_70g10880	-	hypothetical protein PDE_07428
C011|contig_70g10881	-	Pc23g00420
C011|contig_70g10882	COG1028	Pc20g06320
C011|contig_70g10883	-	Pc13g00470
C011|contig_70g10884	-	hypothetical protein
C011|contig_70g10885	-	hypothetical protein AFUB_097800
C011|contig_70g9823	-	hypothetical protein NFIA_046900
C011|contig_70g9824	-	conserved hypothetical protein
C011|contig_70g9828	-	GPI anchored protein
C011|contig_70g9838	-	Hydrophobin
C011|contig_70g9842	-	Pc21g23740
C011|contig_70g9853	COG1024	hypothetical protein PDE_00038
C011|contig_70g9873	COG2319	nuclear migration protein nudF
C011|contig_70g9884	-	hypothetical protein
C011|contig_70g9885	-	hypothetical protein PDIG_06910
C011|contig_70g9912	-	hypothetical protein
C011|contig_70g9920	-	amino acid transporter, putative
C011|contig_70g9925	-	hypothetical protein MYCFIDRAFT_33612
C011|contig_70g9926	COG2303	alcohol oxidase
C011|contig_70g9927	COG3320	male sterility domain containing protein, putative
C011|contig_70g9931	COG3662	Pc13g15640
C011|contig_70g9932	-	Pc13g15630
C011|contig_70g9937	COG2072,COG2272	hypothetical protein MYCFIDRAFT_70834
C011|contig_70g9938	COG0477	MFS transporter, putative
C011|contig_70g9941	-	aspartic-type endopeptidase
C011|contig_70g9942	-	alpha-1,3-glucanase/mutanase
C011|contig_70g9968	COG0666	Pc18g04410
C011|contig_71g8195	-	hypothetical protein NFIA_112120
C011|contig_71g8196	-	conserved hypothetical protein
C011|contig_72g1800	-	hypothetical protein
C011|contig_72g1802	COG1231	hypothetical protein
C011|contig_72g1803	COG3781	hypothetical protein MAC_06329
C011|contig_72g1804	COG1231	hypothetical protein
C011|contig_72g1822	-	Pre-rRNA-processing protein ipi1
C011|contig_72g1871	-	Pc22g23700
C011|contig_72g1888	-	Pc22g23890
C011|contig_72g1892	COG0833	general amino acid permease (Agp2), putative
C011|contig_72g1898	COG2023	hypothetical protein PDIP_61700
C011|contig_72g1907	COG2319	hypothetical protein PDIP_61590
C011|contig_72g1920	COG0666	-
C011|contig_72g1924	-	hypothetical protein AN3193.2
C011|contig_72g1933	-	hypothetical protein
C011|contig_72g1936	-	Pc22g23180
C011|contig_72g1944	COG0596	hypothetical protein ANI_1_2300074
C011|contig_72g1955	-	hypothetical protein PDIP_66680
C011|contig_72g1956	COG5042	KLTH0B10340p
C011|contig_72g1957	-	xanthine/uracil permease
C011|contig_72g1964	-	hypothetical protein PDIP_62630
C011|contig_72g1966	-	Pc22g22660
C011|contig_72g1967	COG0667	Pc22g22650
C011|contig_72g1968	-	hypothetical protein PDIP_62660
C011|contig_72g1969	-	Pc22g22630
C011|contig_72g1970	-	hypothetical protein PDIP_62680
C011|contig_72g1982	-	alcohol dehydrogenase
C011|contig_72g1984	-	putative serine-rich protein
C011|contig_72g1994	-	Pc20g11040
C011|contig_72g1997	-	Pc20g12750
C011|contig_72g1999	-	hypothetical protein ANI_1_1972184
C011|contig_72g2000	-	predicted protein
C011|contig_72g2007	COG0596	putative alpha beta fold family protein
C011|contig_72g2008	-	hypothetical protein MPH_00039
C011|contig_72g2010	-	Pc21g05670
C011|contig_72g2041	-	unnamed protein product
C011|contig_72g2058	-	hypothetical protein
C011|contig_72g2063	-	Pc15g01410
C011|contig_72g2070	-	-
C011|contig_72g2076	COG0388	putative nitrilase protein
C011|contig_72g2082	-	MFS monocarboxylate transporter
C011|contig_72g2094	COG3323	hypothetical protein PDE_06738
C011|contig_72g2096	COG0775	ankyrin repeat-containing protein, putative
C011|contig_72g2107	-	hypothetical protein AOR_1_1262184
C011|contig_72g2110	-	conserved hypothetical protein
C011|contig_72g2140	-	Pc15g00980
C011|contig_72g2146	-	Rhomboid protein 2
C011|contig_72g2152	COG1131	hypothetical protein SS1G_02254
C011|contig_72g2156	-	putative galactosyl transferase
C011|contig_72g2176	-	unnamed protein product
C011|contig_72g2178	-	Pc21g18460
C011|contig_72g2181	-	Pc12g01790
C011|contig_72g2184	-	conserved hypothetical protein
C011|contig_72g2189	COG1716	Vacuolar protein sorting-associated protein 64
C011|contig_72g2206	-	S-(hydroxymethyl)glutathione dehydrogenase
C011|contig_72g2222	COG2124	trichothecene c-15 hydroxylase
C011|contig_72g2223	COG1574	AH1
C011|contig_72g2242	-	Pc22g12720
C011|contig_72g2243	COG3693	endo-1,4-beta-xylanase
C011|contig_72g2245	-	conserved hypothetical protein
C011|contig_72g2246	-	Pc22g18380
C011|contig_72g2265	-	Pc21g00950
C011|contig_72g2266	COG2072	flavin-binding monooxygenase
C011|contig_72g2281	COG5096	Pc20g04000
C011|contig_72g2282	-	hypothetical protein PDE_01732
C011|contig_72g2286	-	hypothetical protein PDIG_03800
C011|contig_72g2305	-	hypothetical protein AN9320.2
C011|contig_72g2310	-	hypothetical protein NECHADRAFT_100289
C011|contig_72g2311	-	glutathione S-transferase, putative
C011|contig_72g2317	-	hypothetical protein PDIG_04050
C011|contig_72g2329	-	Pc20g03520
C011|contig_72g2332	-	hypothetical protein PDE_03977
C011|contig_72g2339	-	C6 zinc finger domain protein
C011|contig_72g2340	COG0673	dimeric dihydrodiol dehydrogenase
C011|contig_72g2343	-	-
C011|contig_72g2363	-	conserved hypothetical protein
C011|contig_72g2402	-	hypothetical protein
C011|contig_72g2405	-	Pc20g02620
C011|contig_72g2414	COG3525	beta-hexosaminidase
C011|contig_72g2415	-	conserved hypothetical protein
C011|contig_72g2430	-	hypothetical protein NECHADRAFT_102143
C011|contig_72g2434	COG0847	RNA exonuclease, putative
C011|contig_72g2436	-	necrosis inducing protein
C011|contig_72g2437	COG5621	kievitone hydratase
C011|contig_72g2438	-	predicted protein
C011|contig_72g2440	COG0477	hypothetical protein NECHADRAFT_53594
C011|contig_72g2441	COG1874	conserved hypothetical protein
C011|contig_72g2443	COG1680	predicted protein
C011|contig_72g2445	COG1069	D-ribulokinase
C011|contig_72g2448	-	Pc19g00220
C011|contig_72g2477	-	-
C011|contig_72g2478	-	hypothetical protein AN3480.2
C011|contig_72g2479	COG2303	Glucose oxidase, putative
C011|contig_72g2480	COG2706	hypothetical protein PDIG_00570
C011|contig_72g2490	-	Pc20g05930
C011|contig_72g2495	COG0477	hypothetical protein W97_00766
C011|contig_72g2496	-	hypothetical protein GMDG_08502
C011|contig_72g2514	-	Pc20g06190
C011|contig_72g2518	-	-
C011|contig_72g2522	-	hypothetical protein PDE_01889
C011|contig_72g2533	-	Inositol oxygenase 1
C011|contig_72g2536	-	hypothetical protein SNOG_01531
C011|contig_72g2537	-	hypothetical protein ANI_1_3060024
C011|contig_72g2548	-	hypothetical protein UCRNP2_502
C011|contig_72g2551	COG0654	conserved hypothetical protein
C011|contig_72g2552	COG3491	2OG-Fe(II) oxygenase
C011|contig_72g2554	COG0604	putative zinc-binding dehydrogenase family protein
C011|contig_72g2556	COG0277	hypothetical protein CGLO_08198
C011|contig_72g2559	-	hypothetical protein
C011|contig_72g2564	-	cytochrome P450
C011|contig_72g2566	-	hypothetical protein Bxe_B1415
C011|contig_72g2567	COG0477	related to DAL5-Allantoate and ureidosuccinate permease
C011|contig_72g2569	-	C6 transcription factor (PrnA)
C011|contig_72g2570	COG0604	hypothetical protein FOC1_g10001332
C011|contig_72g2571	-	hypothetical protein MGG_07724
C011|contig_72g2588	COG1819	hypothetical protein NECHADRAFT_34680
C011|contig_72g2591	-	related to lactose permease
C011|contig_72g2592	-	mfs transporter
C011|contig_72g2593	COG0477	mfs transporter
C011|contig_72g2596	-	Pc24g00400
C011|contig_72g2602	-	hypothetical protein PDIG_20360
C011|contig_72g2627	-	Pc20g07370
C011|contig_72g2631	-	Pc20g07430
C011|contig_72g2666	-	alpha mating-type protein MAT1-1-1
C011|contig_72g2668	-	Pc20g07820
C011|contig_72g2671	COG0142	Pc20g07830
C011|contig_72g2679	-	hypothetical protein AOR_1_2924174
C011|contig_72g2708	-	hypothetical protein ACLA_044100
C011|contig_72g2815	COG0702	hypothetical protein NECHADRAFT_83486
C011|contig_72g2818	COG3774	hypothetical protein PDIG_03860
C011|contig_72g2821	COG2303	Pc12g13860
C011|contig_72g2824	-	-
C011|contig_72g2825	-	hypothetical protein AURDEDRAFT_115546
C011|contig_72g2826	-	hypothetical protein AN1302.2
C011|contig_72g2827	COG1028	Pc20g06860
C011|contig_72g2834	-	hypothetical protein PDE_04464
C011|contig_72g2839	COG0477	cycloheximide resistance protein
C011|contig_72g2842	-	unnamed protein product
C011|contig_72g2843	-	unnamed protein product
C011|contig_72g2845	COG1621	Arabinanase/levansucrase/invertase
C011|contig_72g2862	-	Pc20g10440
C011|contig_72g2869	-	hypothetical protein PDIG_77180
C011|contig_72g2872	COG1028	hypothetical protein FOC1_g10008989
C011|contig_72g2874	COG1028	carbonyl reductase, putative
C011|contig_72g2878	COG3382	hypothetical protein VICG_02064
C011|contig_72g2909	COG0477	Pc12g03220
C011|contig_72g2910	-	Pc12g03200
C011|contig_72g2932	COG1398	stearic acid desaturase
C011|contig_72g2937	-	hypothetical protein NECHADRAFT_78521
C011|contig_72g2938	-	hypothetical protein UCRPA7_4190
C011|contig_72g2939	COG1562	farnesyl-diphosphate farnesyltransferase
C011|contig_72g2944	-	-
C011|contig_72g2949	COG0513	RecName: Full=ATP-dependent RNA helicase eIF4A
C011|contig_72g2951	-	hypothetical protein AOR_1_54074
C011|contig_72g2952	COG1131	ABC transporter
C011|contig_72g2963	COG0604	zinc binding dehydrogenase
C011|contig_72g2968	-	hypothetical protein PDE_06414
C011|contig_72g2971	COG3325	Class V chitinase, putative
C011|contig_72g2973	COG0726	Chitin-binding type 1
C011|contig_72g2981	COG0500	hypothetical protein PDIG_88920
C011|contig_72g2990	-	predicted protein
C011|contig_72g3010	-	-
C011|contig_72g3012	-	-
C011|contig_72g3028	-	Pc12g01280
C011|contig_72g3038	COG0654	predicted protein
C011|contig_72g3045	-	hypothetical protein CGGC5_8158
C011|contig_72g3053	-	hypothetical protein AFUB_071640
C011|contig_72g3054	-	Pc06g02070
C011|contig_72g3056	-	predicted protein
C011|contig_72g3058	-	hypothetical protein MGYG_02417
C011|contig_72g3059	-	hypothetical protein MGYG_02418
C011|contig_72g3062	-	hypothetical protein PDIP_86160
C011|contig_72g3063	-	hypothetical protein PDIP_86170
C011|contig_72g3064	-	predicted protein
C011|contig_72g3065	-	Pc21g21450
C011|contig_72g3066	-	Pc21g21470
C011|contig_72g3069	-	Patatin-like serine hydrolase, putative
C011|contig_72g3072	COG3335	Pc12g03890
C011|contig_72g3074	COG2319	NACHT and WD40 domain protein
C011|contig_72g3075	COG0604	putative alcohol dehydrogenase zinc-binding domain protein
C011|contig_72g3076	COG1028	predicted protein
C011|contig_72g3077	-	Pc13g00230
C011|contig_72g3079	-	Pc20g10280
C011|contig_72g3080	-	conserved hypothetical protein
C011|contig_72g3081	-	Pc20g14930
C011|contig_72g3086	-	unnamed protein product
C011|contig_72g3087	COG0010	arginase family hydrolase, arginase/agmainase/formiminoglutamate hydrolase
C011|contig_72g3088	-	hypothetical protein AN9181.2
C011|contig_72g3090	COG0406	Pc18g00510
C011|contig_72g3092	-	AIG2-like family protein
C011|contig_72g3093	-	hypothetical protein FOC1_g10006975
C011|contig_72g3095	-	hypothetical protein FOC4_g10009891
C011|contig_72g3096	COG1028	short-chain dehydrogenase
C011|contig_72g3105	COG1028	NADPH-dependent 1-acyl dihydroxyacetone phosphate reductase, putative
C011|contig_72g3107	-	Pc12g00860
C011|contig_72g3117	COG0451,COG0515	hypothetical protein PDIG_78520
C011|contig_72g3119	-	hypothetical protein PDIG_77480
C011|contig_72g3147	COG0477	Pc20g09620
C011|contig_72g3149	-	Pc20g09600
C011|contig_72g3162	-	hypothetical protein PDIG_77790
C011|contig_72g3163	-	versicolorin B synthase
C011|contig_72g3173	-	GsfR1
C011|contig_72g3176	COG0500	GsfB
C011|contig_72g3177	COG0500	GsfD
C011|contig_72g3180	COG0666	GsfG
C011|contig_72g3184	COG1409	hypothetical protein PDIG_01310
C011|contig_72g3188	-	Pc20g07160
C011|contig_72g3189	-	Pc22g01180
C011|contig_75g1783	-	gag/polymerase/env polyprotein, putative
C011|contig_8g8151	-	hypothetical protein PDE_03519
C011|contig_8g8154	-	conserved hypothetical protein
C011|contig_8g8156	-	predicted protein
C011|contig_8g8157	COG2124,COG5048	Putative transcription factor TDA9
C011|contig_8g8160	COG0654	putative -dichlorophenol 6-monooxygenase protein
C011|contig_8g8161	-	hypothetical protein UCREL1_2592
C011|contig_8g8162	COG1028	hypothetical protein NECHADRAFT_64954
C011|contig_8g8164	COG1432	Pc12g03870
C011|contig_8g8165	-	hypothetical protein
C011|contig_8g8166	-	Pc13g00450
C011|contig_8g8168	-	Pc24g01410
C011|contig_8g8170	COG2936	hypothetical protein ANI_1_1892144
C011|contig_8g8171	-	conserved hypothetical protein
C011|contig_8g8172	-	Pc13g00470
C011|contig_8g8173	-	hypothetical protein
C011|contig_9g11035	COG5597	putative glucose n-acetyltransferase protein

## Sheet: P.paxilli only
Gene id	COG	Function
C018|g10	-	hypothetical protein PDIG_90410
C018|g100	-	hypothetical protein PDE_06346
C018|g1000	COG0665	hypothetical protein NECHADRAFT_102125
C018|g10009	-	unnamed protein product
C018|g10023	-	hypothetical protein PDE_08721
C018|g10034	-	hypothetical protein AOR_1_3006174
C018|g10035	-	-
C018|g10063	-	Pc18g01850
C018|g10064	COG1215	hypothetical protein CGLO_14461
C018|g10067	COG0666	unnamed protein product
C018|g10072	-	conserved hypothetical protein
C018|g10073	-	hypothetical protein An15g02310
C018|g10092	-	putative calcium calmodulin-dependent protein kinase type 1b protein
C018|g101	-	hypothetical protein SMAC_04080
C018|g10117	COG0596	hypothetical protein BcDW1_9988
C018|g10133	-	hypothetical protein
C018|g10143	COG3511	hypothetical protein PDE_04681
C018|g10175	-	uncharacterized protein FFUJ_07718
C018|g10177	-	Acyl-coenzyme A:6-aminopenicillanic-acid-acyltransferase 40 kDa form, putative
C018|g10179	-	-
C018|g10186	-	hypothetical protein ANI_1_1084084
C018|g10190	COG5059	Diatom spindle kinesin 1
C018|g10192	-	Pc16g11190
C018|g102	-	hypothetical protein PDE_06350
C018|g10201	-	Pc22g23320
C018|g10203	COG0477	hexose carrier protein
C018|g10205	COG1132	ABC protein
C018|g10211	-	sugar transporter
C018|g10220	COG1404	hypothetical protein CGLO_18193
C018|g10232	-	hypothetical protein W97_02393
C018|g10234	-	hypothetical protein ANI_1_2774024
C018|g10248	-	Pc07g00010
C018|g10250	-	Pc07g00010
C018|g10253	-	glycosyl hydrolase family protein
C018|g10254	-	Pc22g17810
C018|g10262	-	hypothetical protein NECHADRAFT_50615
C018|g10263	-	hypothetical protein FG03509.1
C018|g10264	-	hypothetical protein ANI_1_58184
C018|g1027	-	hypothetical protein MYCFIDRAFT_111091, partial
C018|g10275	COG0451	UDP-glucuronate 5-epimerase, putative
C018|g10292	-	hypothetical protein FOC4_g10000883
C018|g10302	-	conserved hypothetical protein
C018|g1031	-	Pc22g05730
C018|g10318	-	hypothetical protein MPH_11293
C018|g10323	COG0665	FAD dependent oxidoreductase superfamily protein
C018|g1033	-	nitrogen assimilation transcription factor nira
C018|g10330	COG1804	Pc16g14880
C018|g10335	-	alpha-L-arabinofuranosidase B domain protein
C018|g1034	COG0477	hypothetical protein NECHADRAFT_32563
C018|g10349	-	hypothetical protein AN8289.2
C018|g10358	COG0666	hypothetical protein Aasi_1435
C018|g10367	COG1597	sphingosine kinase (SphK), putative
C018|g1037	COG0596	hypothetical protein PDIP_40370
C018|g1038	-	hypothetical protein CIMG_01860
C018|g10395	-	putative mfs sugar protein
C018|g10396	COG0666	ankyrin repeat-containing protein
C018|g10402	-	hypothetical protein ANI_1_1052034
C018|g10404	-	Pc14g01480
C018|g10414	-	Pc21g19100
C018|g10415	COG4126,COG5048	hypothetical protein MAA_10450
C018|g10418	COG0388	hypothetical protein SETTUDRAFT_151747
C018|g10423	COG0477	MFS transporter, SP family, general alpha glucoside:H+ symporter
C018|g1043	-	hypothetical protein AN9017.2
C018|g10441	COG3669	glycoside hydrolase family 29 protein
C018|g10445	COG0235	aldolase
C018|g1045	COG0328	unnamed protein product
C018|g10454	COG0666	predicted protein
C018|g10467	-	hypothetical protein PDE_05909
C018|g10477	-	conserved hypothetical protein
C018|g10478	-	Pc13g15630
C018|g10481	-	hypothetical protein PDIG_77180
C018|g10485	-	Pyridoxamine phosphate oxidase, putative
C018|g10495	COG0515	Serine/threonine protein kinase, putative
C018|g10511	COG2124	Cytochrome P450 alkane hydroxylase, putative
C018|g10512	COG0654	hypothetical protein ANI_1_936034
C018|g10513	COG0446	hypothetical protein ANI_1_934034
C018|g10514	-	unnamed protein product
C018|g10516	COG2124	cytochrome P450 52A12
C018|g10517	COG0654	hypothetical protein ANI_1_936034
C018|g10518	COG0446	hypothetical protein ANI_1_934034
C018|g10519	-	unnamed protein product
C018|g1052	-	conserved hypothetical protein
C018|g10536	-	hypothetical protein PDE_00925
C018|g10556	COG0666	hypothetical protein EPUS_06399
C018|g1056	-	hypothetical protein Ao3042_06545
C018|g10560	-	hypothetical protein PDE_00959
C018|g10566	-	hypothetical protein ANI_1_2088144
C018|g10570	COG2234	hypothetical protein ANI_1_46154
C018|g10583	-	hypothetical protein AOR_1_12134
C018|g10603	COG2159	hypothetical protein ANI_1_2368074
C018|g10604	-	hypothetical protein ANI_1_2370074
C018|g10606	-	Pc12g06140
C018|g10610	COG0531	hypothetical protein NECHADRAFT_54482
C018|g10612	COG5285	hypothetical protein NECHADRAFT_54493
C018|g10613	COG5285	hypothetical protein NECHADRAFT_88045
C018|g10614	COG0477	benomyl/methotrexate resistance protein
C018|g10615	COG3560	hypothetical protein Pcryo_1545
C018|g10623	COG0477	hypothetical protein ANI_1_1594104
C018|g10639	-	hypothetical protein PDIG_00720
C018|g10648	-	putative stress response protein rds1p protein
C018|g10649	COG3485	aromatic compound dioxygenase
C018|g10654	COG0531	hypothetical protein HMPREF1120_05893
C018|g10656	-	integral membrane protein
C018|g10657	COG3781	conserved hypothetical protein
C018|g10661	COG0477	hypothetical protein MYCFIDRAFT_138207
C018|g10666	-	Pc22g12000
C018|g10668	COG0337	3-dehydroquinate synthase, putative
C018|g10669	COG4122	hypothetical protein PDE_00009
C018|g1067	-	hypothetical protein PDE_01305
C018|g10670	-	conserved hypothetical protein
C018|g10671	COG0477	hypothetical protein PDE_00011
C018|g10701	COG2376	hypothetical protein PDE_04040
C018|g10704	-	conserved hypothetical protein
C018|g10708	COG2872	hypothetical protein PDE_04828
C018|g1071	COG0654	putative fad binding domain protein
C018|g10715	-	glucan -beta-glucosidase
C018|g10716	-	General alpha-glucoside permease
C018|g10721	-	hypothetical protein AOR_1_1188084
C018|g10732	-	hypothetical protein
C018|g10737	-	Pc21g00480
C018|g1074	COG0775	unnamed protein product
C018|g10745	-	hypothetical protein PDIP_39300
C018|g1075	COG1053	putative fumarate reductase flavoprotein subunit protein
C018|g10756	-	hypothetical protein PDE_06633
C018|g10759	-	Pc21g14650
C018|g10770	-	conserved hypothetical protein
C018|g10771	-	Pc06g00140
C018|g1078	-	hypothetical protein PDE_05950
C018|g10782	-	Pc13g09750
C018|g10788	-	-
C018|g10797	-	hypothetical protein HMPREF1120_04590
C018|g10805	-	hypothetical protein DOTSEDRAFT_147401
C018|g10809	COG2124	Cytochrome P450 alkane hydroxylase, putative
C018|g10810	COG0654	hypothetical protein ANI_1_936034
C018|g10811	COG0446	hypothetical protein ANI_1_934034
C018|g10812	-	unnamed protein product
C018|g10820	-	conserved hypothetical protein
C018|g10822	-	hypothetical protein PDIG_76370
C018|g10823	COG0666	Pc24g02530
C018|g10825	-	Pc22g11790
C018|g1098	-	SH3 domain protein
C018|g110	COG0666	ankyrin
C018|g1115	-	hypothetical protein AOR_1_2298174
C018|g112	-	YT521-B-like splicing factor, putative
C018|g1121	-	trascription factor
C018|g1124	-	conserved hypothetical protein
C018|g1144	COG0665	fructosyl amino acid oxidase
C018|g1153	COG2162	cysteine proteinase
C018|g1155	-	conserved hypothetical protein
C018|g1170	-	Pc16g13020
C018|g1179	COG1063	hypothetical protein
C018|g1185	COG1472,COG2072	FAD/NAD(P)-binding protein
C018|g1187	COG1028	hypothetical protein
C018|g1188	-	hypothetical protein CGLO_09945
C018|g1207	-	conserved hypothetical protein
C018|g1223	COG0477	hypothetical protein NECHADRAFT_86456
C018|g1225	-	-
C018|g1227	-	hypothetical protein NECHADRAFT_7929
C018|g1232	-	hypothetical protein AOR_1_184104
C018|g1245	-	hypothetical protein PDE_00555
C018|g1253	-	hypothetical protein NFIA_041380
C018|g1254	COG0277	FAD binding domain protein
C018|g1255	COG1228	unnamed protein product
C018|g1260	COG0666	Pc12g06560
C018|g1264	-	hypothetical protein W97_04319
C018|g1270	COG0657	lipase
C018|g1274	-	hypothetical protein PMAA_099570
C018|g1288	COG2808	Pc13g01950
C018|g1289	COG0518	copper/iron-regulated glutamine amidotransferase, putative
C018|g1290	-	hypothetical protein Ao3042_01719
C018|g1295	COG4225	glycosyl hydrolase family 88
C018|g1298	COG1228	hypothetical protein PDE_09768
C018|g1308	COG0666	Pfs, NACHT and Ankyrin domain protein
C018|g1317	-	hypothetical protein NFIA_095090
C018|g1324	-	Protein ecm33
C018|g1327	COG0491	Metallo-beta-lactamase domain-containing protein 2
C018|g1328	-	hypothetical protein CGLO_11840
C018|g133	-	Pc21g14030
C018|g1332	COG0702	conserved hypothetical protein
C018|g1339	-	hypothetical protein PDE_02180
C018|g1340	COG5048	hypothetical protein PDE_03834
C018|g1342	-	hypothetical protein BBA_01398
C018|g1343	-	Pc16g05480
C018|g1344	-	hypothetical protein Ao3042_04017
C018|g1354	-	predicted protein
C018|g1356	-	Pc07g00010
C018|g136	COG0318	hypothetical protein PDE_06027
C018|g1368	-	hypothetical protein AN7460.2
C018|g1375	-	hypothetical protein
C018|g138	COG0318	Pc12g09980
C018|g1387	-	putative stress response protein rds1p protein
C018|g1393	-	hypothetical protein PDE_03670
C018|g1395	COG1506	dipeptidyl peptidase IV, putative
C018|g1406	COG5257	eukaryotic translation initiation factor 2 gamma subunit
C018|g1407	COG0501	hypothetical protein PDE_03682
C018|g1451	-	Protein RTM1
C018|g1461	COG2957	putative agmatine deiminase
C018|g1462	-	-
C018|g1469	COG0833	AAT family amino acid transporter
C018|g1477	-	conserved hypothetical protein
C018|g148	COG5498	hypothetical protein ATEG_10072
C018|g1493	-	hypothetical protein GGTG_05088
C018|g1498	-	conserved hypothetical protein
C018|g1499	-	duf895 domain membrane protein
C018|g1500	COG0833	AAT family amino acid transporter, variant
C018|g1526	-	-
C018|g1550	-	hypothetical protein PDE_00555
C018|g1558	-	hypothetical protein BC1G_12372
C018|g1560	COG0625	putative glutathione s- protein
C018|g1570	-	predicted protein
C018|g1574	COG0520	aminotransferase class-V
C018|g1576	-	hypothetical protein
C018|g1577	COG0666	hypothetical protein FOC1_g10003213
C018|g1581	COG1028	Pc16g08590
C018|g1583	-	conserved hypothetical protein
C018|g1589	-	hypothetical protein EPUS_06132
C018|g1590	COG0666	Similar to Putative ankyrin repeat protein RF_0381; acc. no. Q4UMH6
C018|g1593	-	hypothetical protein CPC735_068080
C018|g160	-	hypothetical protein NECHADRAFT_70711
C018|g1603	-	hypothetical protein AN7951.2
C018|g1605	COG3491	hypothetical protein AN7953.2
C018|g1606	-	uracil permease, putative
C018|g162	COG0624	conserved hypothetical protein
C018|g1624	-	conserved hypothetical protein
C018|g1629	COG2801	Retrotransposon polyprotein, putative
C018|g163	-	-
C018|g1631	COG0477	MFS sugar transporter
C018|g1632	COG0369	hypothetical protein CGLO_01425
C018|g1633	COG2124	putative benzoate 4-monooxygenase cytochrome p450 protein
C018|g1634	-	hypothetical protein AOR_1_442014
C018|g1635	COG1335	unnamed protein product
C018|g1639	-	hypothetical protein PDE_08790
C018|g164	COG0477	Cysteine transporter
C018|g1644	-	Sugar isomerase, KpsF/GutQ
C018|g1648	-	unnamed protein product
C018|g1649	-	hypothetical protein CGLO_01988
C018|g1654	-	Pc21g06010
C018|g1662	COG0775	WD-repeat protein, putative
C018|g1668	-	conserved hypothetical protein
C018|g1671	COG0515	CMGC/SRPK protein kinase
C018|g1672	-	hypothetical protein ACLA_043250
C018|g1673	-	F-box domain protein
C018|g1678	-	Pc12g07690
C018|g1679	COG5361	hypothetical protein CH063_02843
C018|g1683	-	hypothetical protein AN3260.2
C018|g1684	COG0477	hypothetical protein BC1G_14432
C018|g1695	-	hypothetical protein PDE_02965
C018|g170	-	hypothetical protein CIMG_08883
C018|g1707	COG3971	hypothetical protein CGLO_05822
C018|g1727	-	hypothetical protein ANI_1_198034
C018|g1730	-	hypothetical protein TESG_08187
C018|g1737	COG5025	Pc21g21910
C018|g1769	COG2124	benzoate 4-monooxygenase cytochrome P450
C018|g1774	-	hypothetical protein
C018|g1788	COG3665	putative polysaccharide deacetylase family protein
C018|g1789	-	-
C018|g1799	-	hypothetical protein AN4909.2
C018|g181	-	hypothetical protein PDE_05981
C018|g1812	-	hypothetical protein W97_05730
C018|g1819	-	hypothetical protein EPUS_06801
C018|g1822	-	ankyrin
C018|g1826	COG0666	ankyrin repeat-containing protein, putative
C018|g184	COG0333	hypothetical protein PDE_06825
C018|g1843	COG0775	zinc finger protein
C018|g1847	COG0775	hypothetical protein FG11425.1
C018|g1854	COG0477	retrograde regulation protein 2
C018|g1862	-	hypothetical protein PDIG_14800
C018|g1883	-	Zn(II)2Cys6 transcription factor
C018|g189	-	hypothetical protein PDE_06829
C018|g1901	-	hypothetical protein FOC4_g10012191
C018|g1906	COG0477	vesicular amine transporter
C018|g1907	COG0673	hypothetical protein AN3333.2
C018|g1909	-	predicted protein
C018|g1978	-	integral membrane protein
C018|g198	-	Pc18g06450
C018|g2009	-	hypothetical protein ANI_1_3032014
C018|g2014	-	thioesterase
C018|g2023	-	hypothetical protein PDE_05940
C018|g2029	-	-
C018|g2047	-	Pc13g04530
C018|g2048	COG3001	hypothetical protein CHGG_02328
C018|g2049	-	Pc22g05730
C018|g205	COG0604	oxidoreductase, zinc-binding dehydrogenase family superfamily
C018|g2058	COG0654	hypothetical protein FOC1_g10004519
C018|g2059	-	beta-lactamase domain protein
C018|g2082	COG2159	hypothetical protein ANI_1_2368074
C018|g2093	-	hypothetical protein NECHADRAFT_75887
C018|g2095	COG0451	unnamed protein product
C018|g2097	-	conserved hypothetical protein
C018|g2102	-	hypothetical protein NECHADRAFT_85892
C018|g2106	COG5096	hypothetical protein PDE_01733
C018|g2112	-	Pc20g03930
C018|g2124	COG0654	hypothetical protein PDE_00709
C018|g2137	-	Pc20g10640
C018|g2145	COG0464	hypothetical protein PDE_08543
C018|g2151	COG0702	NmrA family protein
C018|g216	COG0477	MFS monosaccharide transporter
C018|g2177	COG0235	class II aldolase adducin domain-containing protein
C018|g2184	-	hypothetical protein ANI_1_2472074
C018|g2188	COG2272	carboxylesterase hlo
C018|g2197	-	hypothetical protein
C018|g2217	-	hypothetical protein PDE_02722
C018|g2218	-	GPI anchored serine-rich protein
C018|g2229	-	DUF1479-domain-containing protein
C018|g2244	-	glutaredoxin
C018|g2246	-	IBR finger domain protein
C018|g2248	COG0477	fungal specific transcription factor domain-containing protein
C018|g2249	-	hypothetical protein Ao3042_08217
C018|g2251	COG0169	NAD-P-binding protein
C018|g2252	COG0169,COG0710	hypothetical protein MBM_00578
C018|g2253	COG0366	unnamed protein product
C018|g2254	COG0110	Pc22g16580
C018|g2265	COG1643	hypothetical protein PDE_05766
C018|g2267	-	secreted protein
C018|g2269	-	related to trichothecene 3-O-acetyltransferase
C018|g2270	-	related to trichothecene 3-O-acetyltransferase
C018|g2271	-	hypothetical protein PDE_07132
C018|g2272	-	conserved hypothetical protein
C018|g2286	-	hypothetical protein TSTA_066310
C018|g2291	-	DNA repair protein rad5
C018|g2299	-	predicted protein
C018|g231	COG1100	ran-like small GTPase
C018|g2319	COG0451	conserved hypothetical protein
C018|g233	COG1024	hypothetical protein PDE_00038
C018|g2331	-	Pc20g01750
C018|g2337	-	Pc20g01810
C018|g2339	-	Protein RTM1
C018|g2367	COG0277	predicted protein
C018|g2375	-	hypothetical protein NFIA_094470
C018|g2380	-	unnamed protein product
C018|g2381	-	hypothetical protein AOR_1_768134
C018|g2391	-	hypothetical protein ANI_1_1418064
C018|g24	-	Pc21g13670
C018|g2423	-	isoflavone reductase family protein
C018|g246	-	Hydrophobin, putative
C018|g2466	COG0531	Pc13g15950
C018|g2471	-	Pc20g11750
C018|g2474	-	hypothetical protein AFLA_017940
C018|g2482	-	Pc21g18090
C018|g2483	-	hypothetical protein FG08260.1
C018|g2489	COG1112	Pc13g13030
C018|g2494	COG0457	unnamed protein product
C018|g2497	COG0515	Calcium/calmodulin-dependent protein kinase, putative
C018|g2498	-	gag-like protein
C018|g2500	-	Pc15g01630
C018|g2507	-	hypothetical protein PDIG_06830
C018|g2513	COG0667	hypothetical protein AOR_1_352174
C018|g2523	COG0366	Pc06g01090
C018|g2524	-	conserved hypothetical protein
C018|g2528	-	unnamed protein product
C018|g254	-	predicted protein
C018|g255	COG0277	FAD/FMN-containing isoamyl alcohol oxidase MreA-like protein
C018|g2589	-	-
C018|g2597	COG0477	MFS allantoate transporter, putative
C018|g2598	COG1995	4-hydroxythreonine-4-phosphate dehydrogenase
C018|g26	-	Pc21g14800
C018|g2608	-	Pc06g00220
C018|g2627	COG2423	uncharacterized protein FFUJ_06350
C018|g2628	COG3938	proline racemase
C018|g2661	COG1820	carbohydrate esterase family 9 protein
C018|g2678	-	Pc21g18470
C018|g2685	COG0666	hypothetical protein EPUS_04598
C018|g2690	COG1250	hypothetical protein PDE_06959
C018|g2701	-	glycoside hydrolase family 79 protein
C018|g2702	COG1011	pyrimidine 5'-nucleotidase
C018|g2707	-	Posttranscriptional regulation nuclease (Mkt1), putative
C018|g2708	COG1063	alcohol dehydrogenase
C018|g271	-	hypothetical protein NFIA_040890
C018|g272	COG5023	Pc16g14970
C018|g2722	-	2-C-methyl-D-erythritol 2,4-cyclodiphosphate synthase
C018|g2723	COG0245,COG1211	2-C-methyl-D-erythritol 2,4-cyclodiphosphate synthase
C018|g2724	COG1947	4-diphosphocytidyl-2-C-methyl-D-erythritol kinase
C018|g2733	-	hypothetical protein PDE_07274
C018|g2734	-	hypothetical protein PDE_07273
C018|g2735	COG0656	hypothetical protein PDE_07272
C018|g2747	COG0596	hypothetical protein GGTG_10664
C018|g2752	COG2936	hypothetical protein MGCH7_ch7g500
C018|g2755	COG0477	hypothetical protein EPUS_06082
C018|g2757	-	Pc13g08560
C018|g2760	-	TPR repeat protein
C018|g2763	-	Pc22g16220
C018|g277	-	Pc22g04710
C018|g2770	-	hypothetical protein PDIP_39300
C018|g2771	-	hypothetical protein PDIP_39300
C018|g279	COG0775	G-protein beta WD-40 repeats containing protein, putative
C018|g2790	-	peptidase S41 family protein
C018|g28	-	Pc12g05660
C018|g280	-	hypothetical protein CGLO_05326
C018|g2801	-	hypothetical protein Ao3042_01678
C018|g281	COG0477	putative sugar transporter protein
C018|g2817	-	hypothetical protein PDE_03152
C018|g2818	COG3560	conserved hypothetical protein
C018|g2819	COG0654	hypothetical protein AN7251.2
C018|g282	COG2319	WD-repeat protein, putative
C018|g2824	-	cutinase transcription factor 1 alpha
C018|g2825	COG0477	bicyclomycin resistance protein
C018|g2834	-	hypothetical protein PDE_03130
C018|g2847	-	hypothetical protein AFLA_117520
C018|g2851	COG0666	hypothetical protein ANI_1_1912144
C018|g2852	-	Pc15g00390
C018|g287	COG2162	Pc12g02960
C018|g2879	COG0642,COG0784	two-component sensor protein histidine protein kinase (dhkk, dhkj)
C018|g288	-	hypothetical protein CGLO_11840
C018|g2880	COG2175	putative -dichlorophenoxyacetate alpha-ketoglutarate dioxygenase protein
C018|g2883	-	hypothetical protein PFL1_06338
C018|g2884	COG0477	hypothetical protein GGTG_05645
C018|g289	COG3961	pyruvate decarboxylase, putative
C018|g2894	-	hypothetical protein
C018|g2901	-	predicted protein
C018|g2906	-	2-C-methyl-D-erythritol 2,4-cyclodiphosphate synthase
C018|g2907	COG0076	glutamate decarboxylase
C018|g2908	COG2124	benzoate 4-monooxygenase cytochrome P450
C018|g2911	-	conserved hypothetical protein
C018|g2913	COG0500	hypothetical protein AN2609.2
C018|g2915	COG0654	6-hydroxynicotinate 3-monooxygenase
C018|g2917	-	hypothetical protein OOU_Y34scaffold00714g7
C018|g2918	COG0666	ankyrin repeat protein
C018|g292	-	hypothetical protein PDE_05108
C018|g2920	-	hypothetical protein W97_06552
C018|g2921	-	Pc15g01000
C018|g2922	-	hypothetical protein CGLO_18376
C018|g2927	-	aspartic endopeptidase Pep2
C018|g2928	COG5190	RNA Polymerase II CTD phosphatase Fcp1, putative
C018|g2935	COG0666	Pc23g00220
C018|g2937	-	reverse transcriptase
C018|g2942	-	hypothetical protein NFIA_009070
C018|g2968	-	conserved hypothetical protein
C018|g2972	COG1716	Vacuolar protein sorting-associated protein 64
C018|g2990	-	hypothetical protein MAC_00527
C018|g3005	COG1053	hypothetical protein FPSE_07374
C018|g3006	-	hypothetical protein AOR_1_282014
C018|g3007	-	predicted protein
C018|g3014	-	hypothetical protein NECHADRAFT_85185
C018|g3035	-	hypothetical protein ANI_1_1870104
C018|g3036	-	hypothetical protein PDE_01394
C018|g3041	COG0154	conserved hypothetical protein
C018|g3042	COG2957	hypothetical protein PDE_03838
C018|g3043	-	hypothetical protein PDIP_63970
C018|g305	COG0833	AAT family amino acid transporter
C018|g3058	COG2746	hypothetical protein FPSE_08925
C018|g306	COG0111	hypothetical protein CGLO_12417
C018|g3072	COG5096	hypothetical protein PDE_03797
C018|g3091	-	hypothetical protein PDE_02469
C018|g3111	-	hypothetical protein PDE_09371
C018|g3114	COG0596	predicted protein
C018|g3115	COG0477	Maltose permease MAL31
C018|g3128	-	Glycoside hydrolase family 31
C018|g3130	COG2079	hypothetical protein ANI_1_3352024
C018|g3157	-	hypothetical protein PDE_09442
C018|g3175	COG5434	predicted protein
C018|g3181	-	unnamed protein product
C018|g3187	-	hypothetical protein PDE_09473
C018|g3204	-	-
C018|g3217	-	-
C018|g322	-	hypothetical protein BDDG_06291
C018|g3245	-	hypothetical protein PDE_04884
C018|g3250	-	hypothetical protein NFIA_062400
C018|g3262	COG1448	aspartate aminotransferase, putative
C018|g327	COG2132	multicopper oxidase
C018|g3271	COG0154	general amidase
C018|g3272	COG0477	hypothetical protein PDE_00011
C018|g3275	-	putative -like polyketide cyclase protein
C018|g3284	-	Pc20g01350
C018|g3296	-	hypothetical protein ANI_1_172064
C018|g3298	COG1804	unnamed protein product
C018|g33	COG0656	aldo-keto reductase, putative
C018|g3304	-	Pc21g02180
C018|g331	COG3560	hypothetical protein PDE_01701
C018|g3311	-	Pc20g07620
C018|g3323	-	Pc21g19350
C018|g3324	-	hypothetical protein NFIA_092350
C018|g3331	COG0693	hypothetical protein PDE_09883
C018|g3336	-	Pc22g03970
C018|g3337	-	RNP domain protein
C018|g3350	-	hypothetical protein AN3731.2
C018|g3367	COG2110	putative phosphatase like proteins to the carbon terminal domain of histone macroH2A1
C018|g3375	-	hypothetical protein HMPREF1120_02295
C018|g3378	COG2230	hypothetical protein PDIG_02280
C018|g3379	COG0318	hypothetical protein AN5286.2
C018|g3380	COG0596	conserved hypothetical protein
C018|g3381	COG2030	peroxisomal multifunctional beta-oxidation protein (MFP), putative
C018|g3382	-	uncharacterized protein FFUJ_05373
C018|g3401	-	hypothetical protein PDE_01599
C018|g3409	-	dimeric dihydrodiol dehydrogenase
C018|g3411	-	hypothetical protein MAA_06117
C018|g3418	-	unnamed protein product
C018|g3419	-	conserved hypothetical protein
C018|g3431	-	Pc13g14760
C018|g3434	-	ectomycorrhiza-upregulated zf-MYND domain-containing protein
C018|g3453	-	hypothetical protein AFLA_029230
C018|g3454	-	conserved hypothetical protein
C018|g3455	COG1028	gluconate 5-dehydrogenase, putative
C018|g346	-	Cutinase transcription factor 1 alpha
C018|g3461	COG0454	Pc21g13960
C018|g347	COG0477	hypothetical protein BC1G_07458
C018|g3476	COG0288	Pc21g10600
C018|g348	-	hypothetical protein W97_00266
C018|g3480	-	putative small subunit of phenylpropionate dioxygenase protein
C018|g3481	COG3268	putative integral membrane protein
C018|g3486	-	hypothetical protein MGYG_04882
C018|g3488	-	Pc21g14660
C018|g3489	-	Pc21g14650
C018|g3495	-	hypothetical protein AN9265.2
C018|g3499	-	Zn(II)2Cys6 transcription factor
C018|g35	-	hypothetical protein ACLA_089360
C018|g3503	-	Pc22g09440
C018|g3512	-	hypothetical protein PDE_03656
C018|g3517	-	hypothetical protein CIMG_06089
C018|g3519	COG3511	Pc14g00170
C018|g3525	COG1028	Putative oxidoreductase yusZ
C018|g3528	-	conserved hypothetical protein
C018|g3534	-	Pc20g03490
C018|g3551	COG0154	Amidase family protein
C018|g3560	COG1584	hypothetical protein AOR_1_312064
C018|g3562	COG1228	amidohydrolase
C018|g3564	COG0231	eukaryotic translation initiation factor 5A
C018|g3567	-	hypothetical protein PDE_01291
C018|g357	-	Pc18g01530
C018|g3574	-	hypothetical protein PDE_05235
C018|g3582	-	predicted protein
C018|g3584	-	hypothetical protein W97_02373
C018|g3587	-	hypothetical protein AOR_1_206024
C018|g3596	COG2730	glucan endo-1,6-beta-glucosidase B
C018|g36	-	hypothetical protein PMAA_007010
C018|g361	COG0477	hypothetical protein FOC1_g10005422
C018|g3616	COG1231	flavin containing amine oxidase
C018|g3618	-	ethanolamine utilization protein (EutQ)
C018|g3619	COG0251	endoribonuclease l-psp family protein
C018|g362	COG0477	Major Facilitator Superfamily protein
C018|g3620	COG0531	hypothetical protein HMPREF1120_03192
C018|g3622	-	hypothetical protein PDE_01368
C018|g3626	COG0666	hypothetical protein PDE_04231
C018|g364	-	conserved hypothetical protein
C018|g3641	-	hypothetical protein
C018|g3642	-	Pc06g02260
C018|g3644	-	Pc16g08520
C018|g3662	-	Pc16g13320
C018|g3689	-	hypothetical protein TERG_00581
C018|g3693	-	hypothetical protein
C018|g3703	-	conserved hypothetical protein
C018|g3714	-	-
C018|g3721	-	PBSP domain protein
C018|g3734	-	hypothetical protein PDE_08995
C018|g3747	-	aspergillopepsin, putative
C018|g3752	-	hypothetical protein
C018|g3758	-	Pc06g00220
C018|g3774	-	Pc12g10930
C018|g3780	-	Pc12g10870
C018|g3787	-	hypothetical protein PDE_08969
C018|g3809	-	hypothetical protein AFLA_080780
C018|g3813	-	Pc12g09690
C018|g3826	-	alpha-1,3-mannosyltransferase CMT1
C018|g3827	-	hypothetical protein PDIP_36920
C018|g3832	COG0460	homoserine dehydrogenase
C018|g3834	-	C6 zinc finger domain protein
C018|g3841	-	Pc21g06520
C018|g3877	-	Pc22g00200
C018|g388	-	hypothetical protein COCSADRAFT_187661
C018|g3880	-	hypothetical protein PDIP_69950
C018|g3883	COG0477	major facilitator superfamily transporter
C018|g3886	COG1304,COG5274	mitochondrial cytochrome b2-like protein
C018|g3898	-	predicted protein
C018|g390	-	hypothetical protein H072_11294
C018|g3907	-	hypothetical protein
C018|g391	-	hypothetical protein TSTA_098020
C018|g3916	COG0477	putative mfs monosaccharide transporter protein
C018|g3917	COG0477,COG5048	unnamed protein product
C018|g3919	-	hypothetical protein PDIP_87090
C018|g3926	COG0590	tRNA-specific adenosine-34 deaminase subunit Tad3, putative
C018|g3934	COG0654	hypothetical protein AN7251.2
C018|g3938	-	hypothetical protein
C018|g3939	-	hypothetical protein PDIG_17010
C018|g3941	-	hypothetical protein PDIG_81540
C018|g3942	-	hypothetical protein MGYG_05052
C018|g3945	-	unnamed protein product
C018|g3946	-	Pc13g01220
C018|g396	COG3618	hypothetical protein AOR_1_210164
C018|g3967	-	hypothetical protein OCS_00558
C018|g398	-	unnamed protein product
C018|g3997	COG2319	hypothetical protein MGYG_05262
C018|g4001	-	hypothetical protein NFIA_013830
C018|g401	COG2055	malate dehydrogenase, putative
C018|g4011	-	hypothetical protein
C018|g4013	COG2092	unknown
C018|g4017	-	hypothetical protein ANI_1_1524134
C018|g402	COG0191	fructose-bisphosphate aldolase
C018|g4020	COG0666	CNPV294 ankyrin repeat protein
C018|g4055	COG4178	Pc13g11640
C018|g4056	-	hypothetical protein AOR_1_174064
C018|g4057	-	hypothetical protein PDE_02144
C018|g4059	COG3001	hypothetical protein ANI_1_2260014
C018|g4078	-	hypothetical protein PDIP_64890
C018|g4091	-	conserved hypothetical protein
C018|g4092	-	PBSP domain protein
C018|g4105	-	hypothetical protein AN0678.2
C018|g4113	-	Zn(II)2Cys6 transcription factor
C018|g4114	-	hypothetical protein GMDG_03456
C018|g4115	-	bacterial alpha-L-rhamnosidase domain protein
C018|g412	-	uncharacterized protein LOC100275182 precursor
C018|g4127	COG0666	hypothetical protein CHGG_09756
C018|g4128	-	hypothetical protein AN4359.2
C018|g4135	-	hypothetical protein CGLO_07387
C018|g4138	COG0775	phosphorylase superfamily protein
C018|g4140	-	predicted protein
C018|g4142	-	hypothetical protein ANI_1_1860144
C018|g4151	-	hypothetical protein PDIG_06370
C018|g4158	COG1874	beta-calactosidase, putative
C018|g4170	-	unnamed protein product
C018|g418	COG3193	hypothetical protein AOR_1_20184
C018|g4185	-	conserved hypothetical protein
C018|g4186	-	hypothetical protein AOR_1_1788174
C018|g4203	COG0667	aryl-alcohol dehydrogenase Aad14, putative
C018|g4204	-	C6 transcription factor
C018|g4206	COG4297	hypothetical protein FOC4_g10005546
C018|g4208	COG0833	hypothetical protein MYCFIDRAFT_65061
C018|g4209	COG1472	hypothetical protein AN0712.2
C018|g4211	-	hypothetical protein AFLA_005260
C018|g4215	-	hypothetical protein MGYG_03134
C018|g4219	-	hypothetical protein PDE_02891
C018|g4259	COG1028	short chain dehydrogenase/reductase family oxidoreductase, putative
C018|g4261	COG1072	hypothetical protein NFIA_060620
C018|g4263	-	sugar transporter (hexose transporter
C018|g4267	-	Pc12g01070
C018|g4272	-	hypothetical protein ANI_1_1422034
C018|g4273	COG1473	hippurate hydrolase
C018|g4277	COG2072	monooxygenase, putative
C018|g4286	-	conserved hypothetical protein
C018|g4313	-	hypothetical protein PP108
C018|g4319	COG0142	PaxC
C018|g4321	COG2124	PaxD
C018|g4322	COG0277	hypothetical protein PP121
C018|g4323	COG3507	hypothetical protein PP122
C018|g4324	-	ankyrin repeat-containing protein
C018|g4325	-	predicted protein
C018|g4326	-	Pc14g01100
C018|g4327	COG1100	GL26371
C018|g4328	-	conserved hypothetical protein
C018|g4330	COG0251	l-psp endoribonuclease family
C018|g4331	COG1171	hypothetical protein NECHADRAFT_86586
C018|g4332	-	hypothetical protein NECHADRAFT_102931
C018|g4333	-	probable DIP5-glutamate and aspartate permease
C018|g4334	COG0833	hypothetical protein FPSE_11485
C018|g4363	COG2072	putative flavoprotein involved in K+ transport
C018|g4379	-	hypothetical protein PDE_03707
C018|g438	-	hypothetical protein PDIP_39290
C018|g4380	-	hypothetical protein PDE_03707
C018|g4399	-	hypothetical protein EPUS_08720
C018|g4453	-	hypothetical protein
C018|g4456	COG1409	acid phosphatase, putative
C018|g4457	COG1231	monoamine oxidase N
C018|g45	-	Pc12g14230
C018|g4507	COG0369	NADPH-cytochrome P450 reductase (CprA)
C018|g4508	COG2124	putative benzoate 4-monooxygenase cytochrome p450 protein
C018|g4509	-	hypothetical protein AOR_1_442014
C018|g4510	COG1335	unnamed protein product
C018|g4514	-	hypothetical protein PDE_08790
C018|g4517	-	Phospho-2-dehydro-3-deoxyheptonate aldolase, phenylalanine-inhibited
C018|g4531	-	conserved hypothetical protein
C018|g455	COG3386	anterior fat body protein, putative
C018|g4565	-	-
C018|g457	COG1028	similar to acetoin dehydrogenase (diacetyl reductase)
C018|g458	COG0477	amidohydrolase-like protein
C018|g4589	-	hypothetical protein ANI_1_2208104
C018|g459	COG2072	FAD/NAD(P)-binding protein
C018|g4590	-	unnamed protein product
C018|g460	COG0604	NADPH2:quinone reductase
C018|g4606	-	hypothetical protein NECHADRAFT_97388
C018|g4607	COG4766	ethanolamine utilization protein
C018|g4615	-	serine/threonine protein kinase
C018|g4618	-	Pc22g00200
C018|g4619	COG3673	hypothetical protein NFIA_072150
C018|g462	-	Pc22g13690
C018|g4623	COG0666	-
C018|g4624	COG1473	Pc21g00900
C018|g4626	-	GNAT family acetyltransferase
C018|g4627	-	hypothetical protein SEPMUDRAFT_53749
C018|g4631	-	nmrA-like family protein
C018|g4634	COG4770	acetyl-CoA carboxylase
C018|g4637	-	predicted protein
C018|g4639	-	hypothetical protein PDE_05956
C018|g4640	-	Pc20g14080
C018|g4642	COG0666	ankyrin repeat protein
C018|g4648	-	hypothetical protein TSTA_102080
C018|g4649	-	ferric-chelate reductase
C018|g4651	-	conserved hypothetical protein
C018|g4677	-	conserved hypothetical protein
C018|g4683	-	hypothetical protein
C018|g4694	-	hypothetical protein PDE_01649
C018|g4696	COG3320	hypothetical protein SMAC_07671
C018|g4697	-	hypothetical protein ANI_1_1478084
C018|g4698	-	ankyrin repeat protein
C018|g4703	COG3386	hypothetical protein DOTSEDRAFT_169508
C018|g4705	-	hypothetical protein
C018|g4706	COG2513	putative phosphoenolpyruvate phosphomutase protein
C018|g4707	COG1448	aspartate aminotransferase
C018|g4709	-	unnamed protein product
C018|g4725	-	-
C018|g4738	-	Pc24g02260
C018|g4742	-	hypothetical protein
C018|g4751	-	Pc20g10100
C018|g4761	-	-
C018|g4776	COG2319	HET-R
C018|g482	COG1804	hypothetical protein ANI_1_72184
C018|g4828	COG5171	hypothetical protein PDE_08141
C018|g483	COG1250	3-hydroxyacyl-CoA dehyrogenase
C018|g484	-	hypothetical protein ANI_1_74184
C018|g4846	COG3938	proline racemase A precursor
C018|g485	-	low density lipoprotein receptor
C018|g4850	-	ubiquitin-like protein DskB, putative
C018|g4879	COG0666	unnamed protein product
C018|g4881	-	hypothetical protein
C018|g4897	-	C6 finger domain protein, putative
C018|g4898	COG0277	Pc21g11020
C018|g4899	-	hypothetical protein AOR_1_102144
C018|g4920	COG0666	predicted protein
C018|g4925	-	hypothetical protein BBA_02129
C018|g4937	-	hypothetical protein PDIG_45940
C018|g495	COG3119	arylsulfatase
C018|g4952	-	hypothetical protein AN9350.2
C018|g4962	-	hypothetical protein ANI_1_408154
C018|g4977	COG2272	hypothetical protein AN1314.2
C018|g4990	-	Pc22g05350
C018|g5006	COG0666	hypothetical protein PDE_04765
C018|g5023	-	C6 transcription factor, putative
C018|g5036	COG1028	putative short chain-type dehydrogenase
C018|g5060	-	Pc21g19570
C018|g5061	COG2072	conserved hypothetical protein
C018|g5062	COG1064	Pc21g19580
C018|g5072	-	hypothetical protein PDE_07863
C018|g5079	-	hypothetical protein AN5993.2
C018|g5082	COG0654	oxidoreductase
C018|g5084	COG1073	conserved hypothetical protein
C018|g5100	-	-
C018|g5111	COG0596	hypothetical protein UCRPA7_8396
C018|g5121	COG2272	acetylcholinesterase, putative
C018|g5139	COG0702	predicted protein
C018|g5145	-	hypothetical protein PDE_04225
C018|g5152	COG0477	putative sugar transporter stl1 protein
C018|g5153	-	hypothetical protein AOR_1_778034
C018|g5155	-	hypothetical protein
C018|g516	COG0657	hypothetical protein NECHADRAFT_85040
C018|g5161	-	conserved hypothetical protein
C018|g5169	-	predicted protein
C018|g5175	COG0639	hypothetical protein PDE_03897
C018|g5177	COG0251,COG0531	Pc20g11180
C018|g5178	-	Pc20g11200
C018|g5180	COG0477	Pc13g01350
C018|g5209	COG0477	sugar transporter, putative
C018|g522	COG0477	Quinate permease
C018|g5222	-	Pc07g00010
C018|g524	COG2124	hypothetical protein GMDG_04682
C018|g526	COG1073	dienelactone hydrolase domain protein
C018|g528	COG0604	putative zinc-binding oxidoreductase protein
C018|g5295	COG0699	dynamin family protein
C018|g5298	-	uncharacterized protein CPUR_05447
C018|g531	COG2319	hypothetical protein SS1G_10117
C018|g5317	COG2124	Pc06g01520
C018|g5318	-	Pc06g01510
C018|g5319	-	Pc06g01500
C018|g532	-	hypothetical protein W97_04319
C018|g5320	COG0477	Pc06g01490
C018|g5327	-	hypothetical protein PDE_01885
C018|g533	-	Pc21g18090
C018|g534	-	conserved hypothetical protein
C018|g5348	-	hypothetical protein
C018|g5374	COG4948	hypothetical protein H072_3780
C018|g5376	-	hypothetical protein
C018|g5379	-	-
C018|g538	COG0518	Pc12g03560
C018|g5386	-	predicted protein
C018|g5387	-	hypothetical protein W97_00721
C018|g540	-	MFS transporter
C018|g5400	COG0076	glutamate decarboxylase
C018|g5401	-	Pc21g07070
C018|g541	-	phytanoyl-CoA hydroxylase
C018|g5413	-	Pc20g00120
C018|g542	COG0477	Sugar transporter STL1
C018|g5439	-	Pc13g14560
C018|g544	-	conserved hypothetical protein
C018|g548	-	Zn2/Cys6 DNA-binding protein
C018|g5482	COG2124	hypothetical protein AN1737.2
C018|g5485	COG1670	hypothetical protein Ao3042_07765
C018|g551	-	hypothetical protein HMPREF1120_09000
C018|g5518	-	pyridine nucleotide-disulfide oxidoreductase
C018|g5523	COG0596	unnamed protein product
C018|g5529	COG4948	glucarate dehydratase
C018|g5531	COG0329	predicted protein
C018|g5532	COG4221	predicted protein
C018|g5533	-	transcriptional regulatory protein GAL4
C018|g5538	-	FOG: Ankyrin repeat
C018|g5543	-	glycosyl hydrolase family protein
C018|g5545	COG0656	hypothetical protein PDE_06615
C018|g5546	-	hypothetical protein PDE_06614
C018|g5547	COG0515	hypothetical protein PDE_06613
C018|g5548	-	2OG-Fe(II) oxygenase family Oxidoreductase
C018|g5556	-	hypothetical protein NECHADRAFT_53170
C018|g5557	-	predicted protein
C018|g5561	-	hypothetical protein
C018|g5563	-	Pc21g02180
C018|g5573	-	-
C018|g5576	-	conserved hypothetical protein
C018|g558	-	hypothetical protein PDIP_55860
C018|g5580	COG0666	LmrCD-specific DARPin, partial
C018|g559	COG1275	sulfite efflux pump SSU1
C018|g5598	-	Pc21g07700
C018|g5600	-	conserved hypothetical protein
C018|g5601	-	hypothetical protein
C018|g5602	COG2124	predicted protein
C018|g562	-	hypothetical protein AN9134.2
C018|g5621	-	Pc16g03820
C018|g5626	COG0753	putative catalase domain containing protein
C018|g5645	-	conserved hypothetical protein
C018|g5654	COG0454	hypothetical protein NECHADRAFT_82044
C018|g567	-	Pc13g05450
C018|g5670	COG0500	nicotianamine synthase
C018|g5671	COG3104	hypothetical protein NECHADRAFT_72896
C018|g5672	COG0031	hypothetical protein NECHADRAFT_105660
C018|g5674	COG0666	multiple ankyrin repeats single kh domain protein, putative
C018|g5677	COG0477	putative mfs toxin efflux pump protein
C018|g5680	COG0451	nucleoside-diphosphate-sugar epimerase
C018|g5681	COG0477	Pc13g14320
C018|g5683	COG2376	Similar to Dihydroxyacetone kinase 2; acc. no. O74215
C018|g5695	-	-
C018|g5697	COG0596	hypothetical protein NECHADRAFT_43420
C018|g5702	COG0596	alpha/beta fold family hydrolase, putative
C018|g5705	COG3491	oxidoreductase, 2OG-Fe(II) oxygenase family, putative
C018|g571	-	hypothetical protein Ao3042_07281
C018|g5716	-	predicted protein
C018|g5717	-	Pc06g02260
C018|g5718	-	hypothetical protein
C018|g5734	-	predicted protein
C018|g5759	-	conserved hypothetical protein
C018|g5763	-	Pc12g06550
C018|g5767	COG3971	hypothetical protein AN0080.2
C018|g5770	COG1231	flavin-containing amine oxidase
C018|g5782	-	predicted protein
C018|g5783	-	-
C018|g5790	COG0666	hypothetical protein PDE_02218
C018|g5809	-	homeobox protein meis
C018|g5820	COG2072	dimethylaniline monooxygenase
C018|g5824	-	putative efflux pump antibiotic resistance protein
C018|g5864	-	OPT oligopeptide transporter family
C018|g5867	COG0791	conserved hypothetical protein
C018|g5879	COG2272	carboxylesterase family protein
C018|g588	-	hypothetical protein PDE_07563
C018|g5884	-	hypothetical protein AOR_1_126184
C018|g590	COG4122	O-methyltransferase
C018|g591	-	conserved hypothetical protein
C018|g5919	COG3104	unnamed protein product
C018|g592	-	conserved hypothetical protein
C018|g5922	-	Pc12g07710
C018|g5923	-	hypothetical protein Ao3042_06811
C018|g5931	-	conserved hypothetical protein
C018|g5936	-	conserved hypothetical protein
C018|g5952	COG1649	outer membrane autotransporter barrel protein
C018|g5953	-	hypothetical protein FPSE_07803
C018|g597	-	hypothetical protein PDE_06598
C018|g5976	-	conserved hypothetical protein
C018|g599	-	ethanolamine utilization protein
C018|g6004	-	hypothetical protein PDE_01606
C018|g6007	-	hypothetical protein PDE_04884
C018|g6008	-	hypothetical protein MBM_02075
C018|g6009	-	Pc17g00520
C018|g6012	-	catalase
C018|g6013	COG0380	alpha,alpha-trehalose-phosphate synthase 1
C018|g6015	-	Pc13g00220
C018|g6020	COG0477	MFS transporter
C018|g6026	-	conserved hypothetical protein
C018|g603	-	unnamed protein product
C018|g6032	-	hypothetical protein PDIG_46450
C018|g6046	-	uncharacterized protein FFUJ_14082
C018|g605	COG0477	Pc14g00940
C018|g6055	-	hypothetical protein NFIA_070660
C018|g6056	COG0531	Pc20g06240
C018|g606	COG1012	succinate semialdehyde dehydrogenase, putative
C018|g6062	-	hypothetical protein AOR_1_3006174
C018|g6063	-	hypothetical protein OCS_01280
C018|g6068	COG0666	Pc20g13750
C018|g6081	-	lipase, putative
C018|g6091	COG0625	similar to glutathione S-transferase protein
C018|g6095	-	Pc13g06210
C018|g6097	-	Ankyrin repeat-containing protein
C018|g6098	COG0553	P-loop containing nucleoside triphosphate hydrolase
C018|g61	-	hypothetical protein Ao3042_07828
C018|g6103	-	Pc20g11700
C018|g6104	-	hypothetical protein AN8175.2
C018|g6109	COG2159	2-amino-3-carboxymuconate-6-semialdehyde decarboxylase
C018|g6111	-	hypothetical protein ANI_1_1118124
C018|g6112	COG3000	C-4 sterol methyl oxidase
C018|g6114	-	hypothetical protein AOR_1_512174
C018|g6115	-	short chain dehydrogenase/reductase family protein
C018|g6116	-	conserved hypothetical protein
C018|g6118	-	hypothetical protein ANI_1_3254014
C018|g6119	COG3485	GPI anchored dioxygenase, putative
C018|g6120	COG3485	aromatic compound dioxygenase
C018|g6138	-	hypothetical protein NECHADRAFT_82885
C018|g6140	COG2072	hypothetical protein ACLA_062960
C018|g6141	COG0477,COG0657,COG2124	Pc15g01380
C018|g6142	COG2124	cytochrome P450
C018|g6143	-	conserved hypothetical protein
C018|g6144	COG2124	hypothetical protein
C018|g6145	COG0491	hypothetical protein NECHADRAFT_82658
C018|g6153	-	hypothetical protein GMDG_05098
C018|g6155	COG2159	hypothetical protein BC1G_10075
C018|g6160	-	putative fungal specific transcription protein
C018|g6161	COG0179	fumarylacetoacetate hydrolase
C018|g6162	COG0477	MFS transporter
C018|g6163	COG0654	aromatic ring hydroxylase
C018|g6164	COG0508	hypothetical protein NECHADRAFT_95205
C018|g6165	COG1071	hypothetical protein NECHADRAFT_83250
C018|g6166	COG0022	hypothetical protein NECHADRAFT_46345
C018|g6167	-	hypothetical protein CMQ_3285
C018|g6170	-	hypothetical protein AN7910.2
C018|g619	-	MFS transporter
C018|g6199	COG2124	unnamed protein product
C018|g6208	COG2072	hypothetical protein W97_04647
C018|g623	-	Pc22g03720
C018|g6232	-	hypothetical protein PDIG_74180
C018|g6236	-	gluconate 5-dehydrogenase
C018|g6237	COG1231	amine oxidase
C018|g6238	COG0531	choline and nitrogen mustard permease
C018|g6239	COG2303	hypothetical protein PDE_07232
C018|g6256	COG0464	hypothetical protein EPUS_06682
C018|g6267	COG1028	hypothetical protein NECHADRAFT_78510
C018|g6268	-	conserved hypothetical protein
C018|g6277	COG0346	uncharacterized protein FFUJ_11118
C018|g6278	COG3507	Arabinanase/levansucrase/invertase
C018|g6289	-	hypothetical protein PDE_02144
C018|g6290	COG0515	hypothetical protein FPSE_09228
C018|g6293	-	hypothetical protein
C018|g6294	COG0654	monooxygenase, putative
C018|g6299	-	hypothetical protein Ao3042_09581
C018|g6301	-	Pc22g18670
C018|g6303	-	-
C018|g6316	-	TPR domain protein
C018|g6324	-	conserved hypothetical protein
C018|g6335	COG0666	ankyrin repeat-containing protein, putative
C018|g6338	COG2072	flavin-binding monooxygenase-like protein
C018|g6339	COG1012	hypothetical protein MPH_09776
C018|g6340	COG0028	hypothetical protein COCSADRAFT_199433
C018|g6341	COG0043	putative 3-octaprenyl-4-hydroxybenzoate carboxy- protein
C018|g6342	COG1028	short-chain dehydrogenase, putative
C018|g6343	COG0477	Pc16g02690
C018|g6345	-	Pc22g24660
C018|g6348	-	hypothetical protein PDIP_13920
C018|g6361	COG2079	conserved hypothetical protein
C018|g6362	-	conserved hypothetical protein
C018|g637	-	hypothetical protein PDE_07254
C018|g6371	COG1028	hypothetical protein SS1G_07497
C018|g638	-	predicted protein
C018|g6383	-	hypothetical protein
C018|g6384	COG2303	hypothetical protein PDE_07232
C018|g639	COG0477	hypothetical protein HMPREF1120_04439
C018|g6405	-	hypothetical protein AOR_1_2672154
C018|g641	COG0666	ankyrin
C018|g6412	-	hypothetical protein CGLO_16499
C018|g6418	-	hypothetical protein PDIG_50130
C018|g6420	-	predicted protein
C018|g6429	COG0477	pantothenate transporter, putative
C018|g6445	COG0181	unnamed protein product
C018|g6449	COG2273	putative chitin glucanosyltransferase
C018|g6460	COG0666	PREDICTED: ankyrin-1-like, partial
C018|g6473	COG2124	predicted protein
C018|g6477	COG0477	hypothetical protein
C018|g6478	COG0665	sarcosine oxidase
C018|g6519	COG2936	hypothetical protein PDE_03539
C018|g652	COG0666	ankyrin repeat-containing protein, putative
C018|g6520	-	3-phytase B
C018|g6527	-	hypothetical protein ANI_1_408154
C018|g653	-	hypothetical protein AOR_1_610174
C018|g654	-	Pc13g02210
C018|g6546	-	hypothetical protein AOR_1_1260154
C018|g6547	-	hypothetical protein PDIP_71890
C018|g6549	-	hypothetical protein NECHADRAFT_32200
C018|g6562	-	Pc16g10390
C018|g6576	-	hypothetical protein PDE_02997
C018|g6578	COG4430	hypothetical protein Ao3042_09521
C018|g6588	COG2175	tfdA family taurine dioxygenase
C018|g6590	-	conserved hypothetical protein
C018|g6591	-	hypothetical protein PDE_07029
C018|g6593	-	putative stress response protein rds1p protein
C018|g6604	-	expressed protein
C018|g6606	COG0110	Pc22g16580
C018|g6607	COG0477	MFS maltose permease
C018|g6615	-	hypothetical protein AFUB_071140
C018|g6627	COG0477	hypothetical protein TESG_05259
C018|g6628	-	hypothetical protein ACLA_063510
C018|g6640	COG0076	hypothetical protein PDE_01184
C018|g6642	-	fungal specific transcription factor
C018|g6644	COG0084	deoxyribonuclease Tat-D
C018|g6653	COG0477	hypothetical protein PDE_00443
C018|g6663	-	Pc16g04360
C018|g6674	-	hypothetical protein PDE_09685
C018|g6692	COG1473	conserved hypothetical protein
C018|g6700	-	Pc15g00190
C018|g6707	-	arrestin (or S-antigen), N-terminal domain protein
C018|g6712	-	NmrA-like protein
C018|g6715	-	C6 transcription factor, putative
C018|g6722	-	hypothetical protein NFIA_021340
C018|g6723	-	hypothetical protein NFIA_021340
C018|g6724	COG1024	hypothetical protein PDE_07177
C018|g6726	-	hypothetical protein AOR_1_880144
C018|g6738	-	conserved hypothetical protein
C018|g674	-	hypothetical protein PDE_02859
C018|g6750	COG0531	GABA permease
C018|g6757	-	predicted protein
C018|g6758	-	hypothetical protein AOR_1_1134084
C018|g676	-	putative fungal specific transcription factor protein
C018|g6762	COG0666	ankyrin repeat protein
C018|g6787	-	putative adp-ribosylation crystallin j1 protein
C018|g6788	COG0642,COG0784	hypothetical protein PDE_07140
C018|g679	-	conserved hypothetical protein
C018|g6790	COG4948	hypothetical protein TREMEDRAFT_58672
C018|g6792	-	hypothetical protein TREMEDRAFT_26203
C018|g6793	COG0477	sugar transporter
C018|g6797	COG0654	putative fad binding domain protein
C018|g6798	-	integral membrane protein
C018|g6800	COG2319	hypothetical protein BC1G_01751
C018|g6803	-	hypothetical protein ANI_1_3022014
C018|g6804	-	uncharacterized protein FFUJ_09997
C018|g6805	COG0477	major facilitator superfamily transporter
C018|g6806	-	zn 2cys6 transcription factor
C018|g6807	-	Nitrogen assimilation transcription factor nirA
C018|g6809	-	hypothetical protein W97_01587
C018|g6812	-	predicted protein
C018|g6813	COG0477	predicted protein
C018|g6827	-	hypothetical protein AN7327.2
C018|g683	-	hypothetical protein ANI_1_1780064
C018|g684	COG2272	EstA precursor
C018|g6859	COG0699	dynamin family protein
C018|g6864	-	conserved hypothetical protein
C018|g687	COG0183	hypothetical protein ATEG_03795
C018|g6871	COG0006	peptidase M24
C018|g6880	-	conserved hypothetical protein
C018|g6881	COG5641	unnamed protein product
C018|g6882	-	unnamed protein product
C018|g6884	-	Pc12g07690
C018|g6886	COG0477	phthalate transporter
C018|g6890	-	FG-GAP repeat domain-containing protein
C018|g6901	COG5074	conserved hypothetical protein
C018|g6903	-	hypothetical protein SNOG_07279
C018|g6907	-	hypothetical protein
C018|g6916	-	hypothetical protein FOC1_g10012407
C018|g6923	-	predicted protein
C018|g6926	-	hypothetical protein
C018|g693	COG2423	hypothetical protein FOC1_g10015051
C018|g694	COG0665	hypothetical protein NECHADRAFT_88109
C018|g6956	-	hypothetical protein PDIP_74580
C018|g6960	-	hypothetical protein PDE_05040
C018|g7003	-	hypothetical protein PDE_01514
C018|g7005	-	hypothetical protein MYCFIDRAFT_80446
C018|g7044	COG0142	farnesyl pyrophosphate synthetase
C018|g7045	COG1012	aldehyde dehydrogenase
C018|g7050	-	phosphoglucose isomerase
C018|g7052	-	hypothetical protein
C018|g7061	-	hypothetical protein PDIG_49820
C018|g7062	COG0596	Pc16g00290
C018|g7063	COG0515	stress-activated MAP kinase
C018|g7068	-	hypothetical protein PDE_03727
C018|g7084	-	hypothetical protein PDE_07353
C018|g7085	COG1304	peroxisomal (S)-2-hydroxy-acid oxidase
C018|g7087	COG1028	hypothetical protein MYCFIDRAFT_134394
C018|g7088	COG0477	Pc21g04180
C018|g7092	COG2272	putative carboxylesterase family protein (secreted protein) protein
C018|g710	COG0665	Pc20g06660
C018|g7100	-	hypothetical protein PDE_07340
C018|g711	-	predicted protein
C018|g7120	COG1472	RecName: Full=Probable beta-glucosidase D
C018|g7126	COG0477	MFS transporter, MCP family, solute carrier family 16 (monocarboxylic acid transporters), member 10
C018|g7140	COG0477	allantoate permease, putative
C018|g7153	-	conserved hypothetical protein
C018|g7168	-	hypothetical protein PDIP_10320
C018|g7173	COG1028	hypothetical protein PDE_04877
C018|g7175	COG0119,COG0318,COG1024	Pc21g09470
C018|g7176	COG4799	Pc21g09460
C018|g7177	COG4770	Pc21g09450
C018|g7178	COG1960	Pc21g09440
C018|g7179	-	hypothetical protein
C018|g7180	-	Pc21g09430
C018|g7181	COG1231	monoamine oxidase N
C018|g7193	-	hypothetical protein ANI_1_2094
C018|g7201	-	predicted protein
C018|g7210	COG0666	predicted protein
C018|g7218	-	Pc20g11290
C018|g7219	-	putative gcn5-related n-acetyltransferase protein
C018|g7220	COG0666	hypothetical protein BC1G_06991
C018|g7222	-	Pc13g14600
C018|g7225	-	hypothetical protein PDIP_13920
C018|g7227	-	hypothetical protein PDE_07608
C018|g7231	COG0702	hypothetical protein FOC4_g10004344
C018|g7232	-	conserved hypothetical protein
C018|g7233	-	hypothetical protein NECHADRAFT_48290
C018|g7234	COG0665	fructosyl amino acid oxidase, putative
C018|g7235	-	N amino acid transport system protein
C018|g7236	-	conserved hypothetical protein
C018|g7258	-	predicted protein
C018|g7260	-	conserved hypothetical protein
C018|g7267	-	hypothetical protein TERG_03073
C018|g7271	-	predicted protein
C018|g7274	-	hypothetical protein TSTA_041690
C018|g7278	-	extracellular conserved serine-rich protein
C018|g7284	-	conserved hypothetical protein
C018|g7326	COG4948	Enolase 2-phosphoglycerate dehydratase; 2-phospho-D-glycerate hydro-lyase
C018|g7327	-	hypothetical protein Ao3042_00192
C018|g7348	COG1679	hypothetical protein HMPREF1120_05794
C018|g7351	-	Pc21g07600
C018|g7382	-	hypothetical protein
C018|g7383	-	hypothetical protein ANI_1_792114
C018|g7385	COG0477	allantoate permease, putative
C018|g7388	COG0477	MFS quinate transporter
C018|g7389	COG0477	related to putative tartrate transporter
C018|g7401	-	hypothetical protein FG08146.1
C018|g7403	-	hypothetical protein SEPMUDRAFT_39407
C018|g7404	-	-
C018|g7411	-	hypothetical protein NECHADRAFT_86973
C018|g7435	COG0666	hypothetical protein AOR_1_1844054
C018|g7445	-	hypothetical protein PDE_09717
C018|g7454	-	TPA: conserved hypothetical protein
C018|g7467	COG0477	unnamed protein product
C018|g7468	-	hypothetical protein CH063_13234
C018|g7472	COG3386	unnamed protein product
C018|g7473	-	unnamed protein product
C018|g7474	COG2084	unnamed protein product
C018|g7475	-	hypothetical protein NECHADRAFT_34868
C018|g7477	-	Pc20g09730
C018|g7506	-	putative bifunctional alpha-glucuronidase/N-acetyl beta-glucosaminidase
C018|g7507	COG2808	Pc15g01210
C018|g7514	COG0477	hypothetical protein GGTG_07197
C018|g754	COG0053	hypothetical protein HMPREF1120_05633
C018|g7543	COG0656	unnamed protein product
C018|g7544	-	hypothetical protein NECHADRAFT_37236
C018|g755	COG0053	Pc22g04620
C018|g7551	-	hypothetical protein PDE_05336
C018|g7556	-	predicted protein
C018|g7565	COG0477	putative quinate permease protein
C018|g7575	-	-
C018|g7587	-	Pc22g00530
C018|g7593	-	Pc13g04210
C018|g7602	COG0604	zinc-binding oxidoreductase ToxD, putative
C018|g761	-	conserved hypothetical protein
C018|g7610	-	hypothetical protein PDIP_68470
C018|g7614	-	unnamed protein product
C018|g7615	COG0775	unnamed protein product
C018|g7618	COG1853	conserved hypothetical protein
C018|g7619	-	conserved hypothetical protein
C018|g7620	-	hypothetical protein PDIP_66430
C018|g7622	-	ankyrin repeat-containing protein
C018|g7626	-	GNAT family acetyltransferase, putative
C018|g7627	-	amino acid transporter, putative
C018|g763	COG0666	hypothetical protein EPUS_01941
C018|g7639	-	hypothetical protein FG02135.1
C018|g7640	COG1028	Pc16g06350
C018|g7641	-	hypothetical protein MGYG_01629
C018|g7642	-	hypothetical protein NECHADRAFT_81568
C018|g7644	COG0277	hypothetical protein ANI_1_3034014
C018|g7645	-	hypothetical protein ANI_1_2060144
C018|g7651	-	-
C018|g7661	-	hypothetical protein PDE_00555
C018|g77	COG0534	hypothetical protein PDIP_39510
C018|g7709	-	hypothetical protein PDIP_40220
C018|g7712	-	hypothetical protein PDE_06181
C018|g7725	-	Pc16g13160
C018|g7732	-	hypothetical protein AOR_1_838154
C018|g7748	-	putative pectin methylesterase
C018|g7750	COG0477	membrane transporter
C018|g7763	-	carbohydrate esterase family 5 protein
C018|g7772	-	putative c6 zinc finger domain protein
C018|g7778	-	hypothetical protein AN0384.2
C018|g7784	-	hypothetical protein PDE_06081
C018|g7797	-	hypothetical protein ANI_1_936034
C018|g7798	COG0446	hypothetical protein ANI_1_934034
C018|g7800	-	fumarylacetoacetate hydrolase
C018|g7801	-	hypothetical protein ANI_1_936034
C018|g7802	COG0446	hypothetical protein ANI_1_934034
C018|g7805	-	hypothetical protein AN1425.2
C018|g7806	-	unnamed protein product
C018|g7809	COG0446	hypothetical protein ANI_1_934034
C018|g7810	-	hypothetical protein ANI_1_936034
C018|g7815	-	hypothetical protein
C018|g7816	-	-
C018|g7821	-	hypothetical protein AN4115.2
C018|g7822	COG0666	unnamed protein product
C018|g7826	COG0477	benomyl/methotrexate resistance protein
C018|g7832	COG0673	NAD-binding Rossmann fold oxidoreductase family protein
C018|g7841	-	C2H2 finger domain protein, putative
C018|g7846	-	unnamed protein product
C018|g7847	COG1028	short-chain dehydrogenase, putative
C018|g7849	-	hypothetical protein GMDG_00214
C018|g7854	-	sam dependent methyltransferase
C018|g7855	COG2124	hypothetical protein MGYG_03679
C018|g7861	COG0702	NmrA family protein
C018|g7863	COG0345	pyrroline-5-carboxylate reductase, putative
C018|g7864	-	hypothetical protein
C018|g7868	COG0846	Sir2 family protein
C018|g7871	COG0531	hypothetical protein FG11111.1
C018|g7881	-	Altered inheritance of mitochondria protein 9, mitochondrial
C018|g7891	-	conserved hypothetical protein
C018|g7901	COG0515	Pc12g09860
C018|g7907	-	-
C018|g7912	COG0251	hypothetical protein PDE_00502
C018|g7913	COG1893	hypothetical protein PDE_00501
C018|g7914	COG1794	aspartate racemase
C018|g7922	-	pectin lyase F
C018|g7941	-	hypothetical protein PTT_08018
C018|g7942	COG0500	Pc21g10300
C018|g7944	-	hypothetical protein CPC735_051230
C018|g7945	COG0571	ATP-dependent helicase dcl2
C018|g7946	COG0302	unnamed protein product
C018|g7951	COG0665	D-amino acid dehydrogenase small subunit
C018|g7953	-	Pc21g18090
C018|g7958	-	hypothetical protein
C018|g7970	-	-
C018|g7978	-	-
C018|g7981	COG2140	hypothetical protein SS1G_10796
C018|g7987	-	hypothetical protein PDE_05336
C018|g7998	-	hypothetical protein PDIG_73570
C018|g8001	COG2124	cytochrome P450
C018|g8025	COG1012	predicted protein
C018|g8027	COG0477	hypothetical protein CIMG_04652
C018|g8045	COG0477	hypothetical protein
C018|g8061	COG0477	Pc16g05260
C018|g8062	COG1064	hypothetical protein PDE_08313
C018|g8073	COG1680	beta-lactamase family protein
C018|g8079	-	Pc16g14040
C018|g8087	COG2272	conserved hypothetical protein
C018|g81	-	Pc20g09950
C018|g8103	-	predicted protein
C018|g8112	COG0666	Pc13g01310
C018|g8116	COG5361	hypothetical protein AOR_1_1248084
C018|g8119	COG0477	hexose transport-related protein
C018|g8148	COG1574	hypothetical protein NECHADRAFT_47750
C018|g815	COG0443	hypothetical protein MYCFIDRAFT_172600
C018|g8162	COG1250	Pc22g09670
C018|g8163	COG0543,COG5274	cytochrome B5
C018|g8164	COG2124	cytochrome P450 monooxygenase
C018|g8165	COG0666	Zn(II)2Cys6 transcription factor
C018|g8167	-	predicted protein
C018|g8170	-	unnamed protein product
C018|g8173	COG0654	hypothetical protein SNOG_04907
C018|g818	COG0477	sugar transporter, putative
C018|g8202	-	-
C018|g8204	COG3618	hypothetical protein ANI_1_3026024
C018|g8205	-	unnamed protein product
C018|g8207	COG2828	hypothetical protein ANI_1_3022024
C018|g8208	COG0477	hexose carrier protein
C018|g8214	COG0257	hypothetical protein PDE_05607
C018|g8219	-	hypothetical protein PDIP_87970
C018|g8228	COG2124	cytochrome P450 oxidoreductase OrdA-like, putative
C018|g8233	COG0666	hypothetical protein PDE_04765
C018|g8248	COG2319	unnamed protein product
C018|g8249	COG0477	multidrug resistance protein fnx1
C018|g8250	COG0174	hypothetical protein Ao3042_07899
C018|g8251	COG0318,COG3319	Pc16g09930
C018|g8257	-	hypothetical protein EPUS_03847
C018|g8258	COG0515,COG0666	hypothetical protein EPUS_03848
C018|g8280	-	-
C018|g8281	-	hypothetical protein ANI_1_620114
C018|g8284	-	hypothetical protein PDE_07563
C018|g8285	-	hypothetical protein PDE_07563
C018|g8301	COG0515	Pc13g08840
C018|g8302	-	hypothetical protein PDE_07098
C018|g8313	-	hypothetical protein AOR_1_2756154
C018|g8314	-	MYND domain protein, putative
C018|g832	-	Pc22g24860
C018|g8321	-	duf895 domain membrane protein
C018|g8336	-	fungal alpha-L-arabinofuranosidase, putative
C018|g8341	COG3938	hypothetical protein PDE_02728
C018|g8356	-	hypothetical protein PDIG_49810
C018|g8359	COG0666	hypothetical protein PDE_04231
C018|g8369	COG0163	phenylacrylic acid decarboxylase
C018|g8370	COG0043	unnamed protein product
C018|g8371	COG4122	O-methyltransferase
C018|g8376	-	hypothetical protein CIMG_11806
C018|g8378	-	hypothetical protein BBA_06215
C018|g8387	-	hypothetical protein ANI_1_404054
C018|g8389	-	unnamed protein product
C018|g8396	-	hypothetical protein PDIP_69950
C018|g8402	-	phosphotransferase enzyme family protein
C018|g841	COG0604	zinc-containing alcohol dehydrogenase
C018|g8413	COG1028	3-oxoacyl-(acyl-carrier-protein) reductase
C018|g8415	-	hypothetical protein ANI_1_1540034
C018|g8417	-	Pc22g23180
C018|g8419	-	hypothetical protein
C018|g842	-	hypothetical protein PDIG_21030
C018|g8422	-	hypothetical protein UCREL1_10443
C018|g8423	-	hypothetical protein PDE_01424
C018|g8425	-	Pc14g00560
C018|g8428	-	predicted protein
C018|g8433	-	hypothetical protein MYCFIDRAFT_55867
C018|g8442	COG0775	hypothetical protein EPUS_03437
C018|g8447	-	hypothetical protein AN9404.2
C018|g845	-	hypothetical protein PDE_02901
C018|g8453	-	hypothetical protein Ao3042_01764
C018|g8454	COG0477	permease of the major facilitator superfamily
C018|g8455	-	nitrogen assimilation transcription factor nirA
C018|g8456	COG0477	major facilitator superfamily transporter
C018|g8457	COG3386	gluconolactonase precursor
C018|g8467	COG0477	predicted protein
C018|g8468	COG0494	thiamin pyrophosphokinase-related protein
C018|g847	-	endo-beta-1,6-galactanase
C018|g8474	-	unnamed protein product
C018|g8476	COG3001	hypothetical protein CHGG_02328
C018|g8478	-	Pc12g06550
C018|g8479	COG2319	G-protein beta WD- 40 repeats containing protein, putative
C018|g848	-	glyoxalase family protein
C018|g8482	-	conserved hypothetical protein
C018|g8488	COG4297	hypothetical protein MAA_03875
C018|g8489	COG2072	cyclohexanone monooxygenase
C018|g8490	COG2070	Pc22g11480
C018|g8494	COG0666	hypothetical protein AFUB_048500
C018|g8496	COG0693	conserved hypothetical protein
C018|g8497	-	hypothetical protein AOR_1_174064
C018|g8498	COG0318	AMP dependent CoA ligase, putative
C018|g8502	COG1902	FMN binding oxidoreductase, putative
C018|g8505	COG0464	hypothetical protein CGLO_11214
C018|g8506	COG0666	hypothetical protein SMAC_05615
C018|g852	-	Pc20g02380
C018|g8526	-	Pc20g09030
C018|g8527	-	glycosyl hydrolase family protein
C018|g8530	-	Pc07g00010
C018|g8531	-	hypothetical protein PDIP_69950
C018|g8556	COG3321	polyketide synthase, putative
C018|g8569	-	hypothetical protein NECHADRAFT_97388
C018|g8572	-	endo mannanase, GH76 family
C018|g8581	COG0142	Pc20g07820
C018|g8584	-	hypothetical protein PDIP_69950
C018|g86	-	predicted protein
C018|g861	-	Pc13g14260
C018|g8613	-	N amino acid transport system protein
C018|g8619	COG5210	Pc13g01420
C018|g8635	COG0477	hypothetical protein FOC4_g10001397
C018|g8637	-	hypothetical protein PDIP_69950
C018|g8641	COG5331	hypothetical protein Ao3042_01566
C018|g8644	-	hypothetical protein PDE_09011
C018|g865	COG1024	Pc13g14430
C018|g8654	COG4297	hypothetical protein MAA_03875
C018|g8655	COG1028	short chain dehydrogenase reductase family
C018|g8656	-	conserved hypothetical protein
C018|g8658	-	hypothetical protein AOR_1_684114
C018|g8659	COG1012	hypothetical protein MPH_13157
C018|g8660	COG2175	hypothetical protein NECHADRAFT_45388
C018|g8661	-	hypothetical protein AOR_1_574174
C018|g8662	-	hypothetical protein Ao3042_06345
C018|g8668	-	SesB-like NB-ARC domain protein
C018|g8671	-	hypothetical protein PDE_03366
C018|g8675	COG1473	amidohydrolase amhX, putative
C018|g8676	-	hypothetical protein PDIP_69950
C018|g8683	-	conserved hypothetical protein
C018|g8685	-	hypothetical protein Ao3042_08217
C018|g8687	-	Pc20g13180
C018|g8707	COG1028	Pc12g06280
C018|g8712	-	conserved hypothetical protein
C018|g8725	-	C6 zinc finger domain protein
C018|g8726	-	Protein RTM1
C018|g873	-	TPA: conserved hypothetical protein
C018|g8738	-	-
C018|g8740	COG0277	oxidoreductase
C018|g8746	COG0477	hypothetical protein ANI_1_2236074
C018|g875	COG0526	Pc22g14570
C018|g8752	-	Pc18g03100
C018|g8777	COG3542	hypothetical protein PDIP_87190
C018|g8778	-	predicted protein
C018|g8779	-	Pc18g02800
C018|g8784	-	conserved hypothetical protein
C018|g8786	COG0775	WD-repeat protein, putative
C018|g8787	COG0477	hypothetical protein PDE_01723
C018|g8798	-	Pc21g14650
C018|g8799	-	Pc21g14650
C018|g880	COG0329	dihydrodipicolinate synthetase family protein
C018|g8801	COG4295	hypothetical protein FOC1_g10009783
C018|g8802	COG0666	hypothetical protein AN8450.2
C018|g881	-	hypothetical protein W97_05564
C018|g8812	-	amino acid transporter
C018|g8818	COG0666	Pc20g13750
C018|g8819	-	conserved hypothetical protein
C018|g882	-	conserved hypothetical protein
C018|g8824	-	unnamed protein product
C018|g8825	-	transposon I factor, putative
C018|g8826	-	reverse transcriptase
C018|g8829	-	hypothetical protein PDE_09124
C018|g883	COG1304,COG5274	Cytochrome b2, mitochondrial
C018|g8838	-	hypothetical protein An06g00530
C018|g8846	-	hypothetical protein PDIG_00230
C018|g8854	-	transcription factor
C018|g8858	COG1064	Pc12g13440
C018|g887	-	-
C018|g8872	-	Nitrilase/cyanide hydratase and apolipoprotein N-acyltransferase
C018|g8873	COG1472	Putative beta-glucosidase I
C018|g8911	COG4178	Pc16g09390
C018|g8922	-	hypothetical protein PDIP_51440
C018|g8930	-	hypothetical protein PDE_09699
C018|g8931	COG1073	hypothetical protein SPOG_04134
C018|g8935	COG0684	demethylmenaquinone methyltransferase family protein
C018|g8936	COG1448	aspartate aminotransferase, cytoplasmic
C018|g8939	COG0277	hypothetical protein NECHADRAFT_52165
C018|g8943	COG4895	Pc15g00180
C018|g8944	-	hypothetical protein AN5505.2
C018|g8945	COG0604	alcohol dehydrogenase
C018|g8957	-	hypothetical protein CGLO_14461
C018|g896	COG0491	Pc21g09550
C018|g8961	COG3000	hypothetical protein PDE_09402
C018|g8970	-	related to major facilitator MirA
C018|g8982	COG0010	arginase, putative
C018|g8983	-	arginase, putative
C018|g8984	COG0010	arginase
C018|g90	-	predicted protein
C018|g9020	-	-
C018|g9021	-	hypothetical protein PDIP_70750
C018|g9023	COG1819	hypothetical protein SNOG_06129
C018|g9024	-	hypothetical protein AOR_1_626144
C018|g903	-	hypothetical protein PDIP_57880
C018|g9033	-	hypothetical protein PDE_05942
C018|g9034	-	hypothetical protein ANI_1_3298024
C018|g905	COG1053	Pc22g24590
C018|g906	-	Pc22g24600
C018|g9062	-	hypothetical protein CGLO_05411
C018|g9075	-	hypothetical protein PDE_07971
C018|g9089	-	peptidase S41 family protein
C018|g909	COG1257	hmg-CoA reductase
C018|g9095	-	hypothetical protein ARB_02186
C018|g9105	COG0477	related to sugar transporter
C018|g9106	COG0388	hypothetical protein CH063_05447
C018|g9107	COG0010	arginase
C018|g9123	-	Pc06g00070
C018|g9132	-	hypothetical protein MPH_04399
C018|g9150	-	hypothetical protein PDE_02653
C018|g916	COG0823	unnamed protein product
C018|g9176	COG2132	hypothetical protein AN5397.2
C018|g9177	COG4091	putative saf domain-containing protein
C018|g9178	COG0477	putative mfs transporter protein
C018|g9179	-	unnamed protein product
C018|g9212	-	hypothetical protein MGYG_03007
C018|g9241	-	hypothetical protein W97_08749
C018|g9244	-	hypothetical protein SETTUDRAFT_37490
C018|g9248	-	Pc16g03480
C018|g9251	-	hypothetical protein CGLO_10884
C018|g9255	COG2303	glucose-methanol-choline oxidoreductase
C018|g9258	-	hypothetical protein
C018|g9274	COG0457,COG0515	hypothetical protein AOR_1_1514024
C018|g9275	-	Pc16g11550
C018|g9279	COG2124	benzoate 4-monooxygenase cytochrome P450
C018|g928	-	hypothetical protein PDE_00621
C018|g9281	-	Rho GDP-dissociation inhibitor
C018|g9282	COG1893	2-dehydropantoate 2-reductase
C018|g9283	COG0154	general amidase
C018|g9284	-	mfs allantoate transporter
C018|g9290	COG4948	o-succinylbenzoate synthase
C018|g930	COG0318	acyl-CoA synthetase
C018|g9304	COG0500	hypothetical protein PDE_02565
C018|g9319	-	hypothetical protein PDIG_04050
C018|g9327	COG2124	hypothetical protein W97_02796
C018|g9329	COG2940	TPR domain protein
C018|g934	-	hypothetical protein Cob_00682
C018|g936	-	Pc20g12730
C018|g9363	COG0366	(Trans)glycosidase
C018|g9364	COG0477	General alpha-glucoside permease
C018|g9366	-	hypothetical protein ANI_1_1058084
C018|g9367	COG2319	-
C018|g9373	-	conserved hypothetical protein
C018|g9374	-	hypothetical protein PDE_06675
C018|g9380	COG0596	hypothetical protein CH063_09082
C018|g9383	-	conserved hypothetical protein
C018|g9384	COG1028	short chain dehydrogenase/reductase family oxidoreductase
C018|g9394	COG3618	hypothetical protein ANI_1_1810144
C018|g9395	-	unnamed protein product
C018|g9396	-	unnamed protein product
C018|g9399	COG0477	sugar transporter, putative
C018|g94	COG0477	allantoate permease
C018|g9408	COG0667	Aryl-alcohol dehydrogenase Aad14, putative
C018|g9421	-	-
C018|g9422	-	hypothetical protein PDE_02657
C018|g9425	-	hypothetical protein FOC1_g10003423
C018|g9428	COG3469	chitinase 4
C018|g9430	COG2124	hypothetical protein NECHADRAFT_55911
C018|g9439	-	conserved hypothetical protein
C018|g9461	COG1073	hypothetical protein NECHADRAFT_75753
C018|g9504	-	hypothetical protein FPSE_02061
C018|g9513	COG1063	putative sorbitol dehydrogenase protein
C018|g9515	-	RTA1 domain protein, putative
C018|g9525	COG5533	-
C018|g9541	-	hypothetical protein NECHADRAFT_92305
C018|g9542	-	fructose-bisphosphate
C018|g9543	-	hypothetical protein NECHADRAFT_37143
C018|g9548	COG0654	predicted protein
C018|g9550	-	hypothetical protein
C018|g9555	-	hypothetical protein PDIG_46210
C018|g9556	-	conserved hypothetical protein
C018|g9565	-	-
C018|g9569	-	guanine nucleotide-binding protein subunit alpha
C018|g9570	-	hypothetical protein TSTA_060660
C018|g9571	-	hypothetical protein
C018|g9572	-	hypothetical protein
C018|g9579	COG0477	sugar transporter, putative
C018|g9583	-	hypothetical protein AN5245.2
C018|g9584	-	extracellular conserved serine-rich protein
C018|g9585	-	short chain oxidoreductase (CsgA)
C018|g9586	-	extracellular conserved serine-rich protein
C018|g9587	-	-
C018|g9589	-	extracellular conserved serine-rich protein
C018|g9591	-	hypothetical protein AOR_1_2756154
C018|g9609	COG0666	Ankyrin repeat protein
C018|g9615	-	hypothetical protein AN8308.2
C018|g9625	COG0126	phosphoglycerate kinase
C018|g9627	-	Pc16g04710
C018|g9629	COG0667	hypothetical protein PDE_07173
C018|g9631	COG0318	hypothetical protein PTT_06551
C018|g9632	COG0477,COG3386	hypothetical protein TREMEDRAFT_21790, partial
C018|g9634	-	hypothetical protein PDIG_79900
C018|g9635	COG0158	fructose-1-6-bisphosphatase
C018|g9637	COG0667	voltage-gated k channel beta
C018|g9644	COG0666	ankyrin repeat-containing protein, putative
C018|g9648	-	hypothetical protein AOR_1_2756154
C018|g9650	-	Pc22g03380
C018|g966	-	hypothetical protein PDIP_57380
C018|g9660	COG0477	putative proton myo-inositol cotransporter protein
C018|g9666	-	hypothetical protein AOR_1_2756154
C018|g9676	COG0515	hypothetical protein PDE_00126
C018|g9680	-	hypothetical protein PDIP_69950
C018|g9684	COG2124	cytochrome P450 monooxygenase
C018|g9709	-	hypothetical protein AN8174.2
C018|g9710	-	neutral amino acid transporter
C018|g9711	-	hypothetical protein AN1584.2
C018|g9714	COG0624	hypothetical protein FPSE_10253
C018|g9716	COG2513	hypothetical protein ATEG_09508
C018|g9720	COG0477	hypothetical protein OOU_Y34scaffold00448g56
C018|g9746	-	hypothetical protein NFIA_095090
C018|g9772	-	hypothetical protein PDE_05340
C018|g978	-	hypothetical protein AOR_1_1510024
C018|g9793	-	predicted protein
C018|g98	-	hypothetical protein PDE_01134
C018|g9801	-	paramyosin
C018|g9832	-	Pc06g00400
C018|g9840	-	Pc21g02230
C018|g9861	COG0477	sugar transporter
C018|g9870	-	hypothetical protein AFUB_047890
C018|g9871	-	putative tpr repeat containing protein
C018|g988	-	Pc12g08680
C018|g9880	-	hypothetical protein TSTA_054860
C018|g9924	COG4122	related to catechol O-methyltransferase
C018|g9927	-	hypothetical protein PDE_05535
C018|g9933	-	hypothetical protein W97_02723
C018|g9961	-	-
C018|g9962	COG1028	Pc20g09760
C018|g9967	COG0477	MFS sugar transporter
C018|g9976	COG2124	cytochrome P450, putative
C018|g9977	-	conserved hypothetical protein
C018|g9980	-	benzoate 4-monooxygenase cytochrome P450
C018|g9981	COG0513	RNA helicase (Dbp), putative

## Sheet: T.marneffei only
Gene id	COG	Function
C014|g1006	-	podosporapepsin precursor, putative
C014|g1009	COG0654	monooxygenase, putative
C014|g1010	-	conserved hypothetical protein
C014|g1015	-	hypothetical protein PMAA_077340
C014|g1020	-	conserved hypothetical protein
C014|g1029	COG4221	3-hydroxyacyl-CoA dehydrogenase, putative
C014|g1030	COG2072	monooxygenase, putative
C014|g1032	-	conserved hypothetical protein
C014|g1033	-	conserved hypothetical protein
C014|g1037	COG3961	pyruvate decarboxylase, putative
C014|g1044	-	conserved hypothetical protein
C014|g1046	-	hypothetical protein PMAA_077720
C014|g1048	COG0024	RanBP1 domain protein
C014|g1075	-	conserved hypothetical protein
C014|g1124	-	conserved hypothetical protein
C014|g1125	-	conserved hypothetical protein
C014|g1126	-	conserved hypothetical protein
C014|g1127	COG0001	glutamate-1-semialdehyde 2,1-aminomutase, putative
C014|g1128	COG0076	group II plp decarboxylase, putative
C014|g1129	-	conserved hypothetical protein
C014|g1131	-	hypothetical protein PMAA_078750
C014|g1135	-	conserved hypothetical protein
C014|g1137	-	conserved hypothetical protein
C014|g1143	COG1028	carbonyl reductase, putative
C014|g1163	-	conserved hypothetical protein
C014|g1164	-	conserved hypothetical protein
C014|g1167	-	glutathione S-transferase, putative
C014|g1169	-	hypothetical protein PMAA_079220
C014|g1170	-	conserved glutamic acid rich protein
C014|g1173	-	conserved hypothetical protein
C014|g1177	COG4934	protease S8 tripeptidyl peptidase I, putative
C014|g1197	COG0666	ankyrin repeat-containing protein, putative
C014|g1200	-	hypothetical protein PMAA_079560
C014|g1202	-	conserved hypothetical protein
C014|g1209	-	HLH DNA binding domain protein, putative
C014|g125	-	conserved hypothetical protein
C014|g1262	COG0654	monooxygenase, putative
C014|g1263	-	conserved hypothetical protein
C014|g1264	COG1028	short-chain dehydrogenase, putative
C014|g1265	-	conserved hypothetical protein
C014|g1266	-	conserved hypothetical protein
C014|g1268	COG0654	2,4-dichlorophenol 6-monooxygenase, putative
C014|g1269	COG0477	monocarboxylate permease, putative
C014|g1289	-	fumarylacetoacetate hydrolase, putative
C014|g1290	COG2124,COG3508	homogentisate 1,2-dioxygenase, putative
C014|g1299	-	conserved hypothetical protein
C014|g1309	-	conserved hypothetical protein
C014|g1319	-	conserved hypothetical protein
C014|g1342	-	conserved hypothetical protein
C014|g1365	COG0666	ankyrin repeat domain protein, putative
C014|g1375	COG5485	hypothetical protein PMAA_056300
C014|g1389	-	conserved hypothetical protein
C014|g1407	-	conserved hypothetical protein
C014|g1410	COG0451	NAD dependent epimerase/dehydratase, putative
C014|g1415	-	conserved hypothetical protein
C014|g1417	-	GPI-anchored cell surface glycoprotein, putative
C014|g1425	-	3-beta hydroxysteroid dehydrogenase/isomerase family protein
C014|g1431	-	NAD dependent epimerase/dehydratase, putative
C014|g1442	COG0666	ankyrin repeat-containing protein, putative
C014|g1452	COG0673	oxidoreductase, putative
C014|g1458	COG3386	conserved hypothetical protein
C014|g1465	COG1228	conserved hypothetical protein
C014|g1469	-	yapsin, putative
C014|g1482	COG1335	conserved hypothetical protein
C014|g1488	-	C6 transcription factor, putative
C014|g1493	-	hypothetical protein PMAA_057670
C014|g1494	-	conserved hypothetical protein
C014|g1501	COG3191	conserved hypothetical protein
C014|g1502	-	conserved hypothetical protein
C014|g1508	COG0477	monocarboxylate permease, putative
C014|g151	-	hypothetical protein PMAA_033960
C014|g1517	-	conserved hypothetical protein
C014|g1542	-	hypothetical protein PMAA_058240
C014|g1545	-	conserved hypothetical protein
C014|g1546	COG0654,COG2072	monooxygenase, putative
C014|g1553	-	hypothetical protein PMAA_058410
C014|g1559	-	conserved hypothetical protein
C014|g1560	-	conserved hypothetical protein
C014|g1561	-	Ankyrin and HET domain protein
C014|g1571	-	conserved hypothetical protein
C014|g1574	COG1132	multidrug resistance-associated protein, putative
C014|g1575	-	pogo transposable element, putative
C014|g1576	-	conserved hypothetical protein
C014|g1577	-	conserved hypothetical protein
C014|g1589	-	hypothetical protein PMAA_058820
C014|g1592	-	aspergillopepsin F precursor, putative
C014|g1593	COG3344	reverse transcriptase, putative
C014|g1595	COG0666	ankyrin repeat-containing protein, putative
C014|g1596	COG0666	ankyrin repeat-containing protein, putative
C014|g1599	COG0775	conserved hypothetical protein
C014|g1602	-	chitinase 3 precursor, putative
C014|g1603	COG2072	dimethylaniline monooxygenase, putative
C014|g1604	COG0477	pantothenate transporter, putative
C014|g1611	COG0318	AMP dependent CoA ligase, putative
C014|g1612	-	cutinase transcription factor 1 beta, putative
C014|g1614	-	conserved hypothetical protein
C014|g162	-	UV radiation resistance protein (UVRAG), putative
C014|g1635	COG0477	monocarboxylate permease, putative
C014|g1636	-	conserved hypothetical protein
C014|g1637	-	GPI anchored protein, putative
C014|g1648	-	conserved hypothetical protein
C014|g1658	-	PWWP domain protein
C014|g1662	COG0833	amino acid transporter, putative
C014|g1663	-	conserved hypothetical protein
C014|g1665	-	conserved hypothetical protein
C014|g1681	-	CCCH zinc finger protein
C014|g1682	-	GPI anchored protein, putative
C014|g1687	COG0454	glucosamine 6-phosphate N-acetyltransferase, putative
C014|g1708	-	integral peroxisomal membrane protein
C014|g1709	-	conserved hypothetical protein
C014|g1717	COG4300	conserved hypothetical protein
C014|g1721	-	conserved hypothetical protein
C014|g1761	COG0477	aminotriazole resistance protein, putative
C014|g1762	COG0655	minor allergen Alt a, putative
C014|g1763	COG0654	conserved hypothetical protein
C014|g1764	COG1028	versicolorin reductase, putative
C014|g1765	-	conserved hypothetical protein
C014|g1781	COG0639	conserved hypothetical protein
C014|g1782	-	transcription factor sp3, putative
C014|g1783	-	aspergillopepsin F precursor, putative
C014|g1817	-	conserved hypothetical protein
C014|g1842	COG0477	conserved hypothetical protein
C014|g1843	COG1953	allantoin permease, putative
C014|g1845	-	conserved hypothetical protein
C014|g1846	COG0726	chitin deacetylase, putative
C014|g185	COG0693	hypothetical protein PMAA_034310
C014|g1860	-	hypothetical protein PMAA_096730
C014|g1865	COG0412	conserved hypothetical protein
C014|g1871	COG2513	carboxyphosphonoenolpyruvate mutase, putative
C014|g1897	-	glutaminyl-tRNA synthetase
C014|g1898	-	glutaminyl-tRNA synthetase
C014|g1900	COG1970	pantothenate transporter, putative
C014|g191	-	PT repeat family protein
C014|g1916	-	integral membrane protein
C014|g1920	-	conserved hypothetical protein
C014|g1921	COG0775	conserved hypothetical protein
C014|g1928	-	conserved hypothetical protein
C014|g1939	-	arginine rich protein
C014|g1946	-	hypothetical protein PMAA_097740
C014|g1947	COG2084	3-hydroxyisobutyrate dehydrogenase, putative
C014|g1948	COG1064	alcohol dehydrogenase, putative
C014|g1949	COG5048	early growth response protein, putative
C014|g1952	COG3104	oligopeptide transporter, putative
C014|g1953	-	conserved hypothetical protein
C014|g1954	-	putative high-affinity nicotinic acid transporter protein
C014|g1955	COG0277	conserved hypothetical protein
C014|g1957	COG1028	short-chain dehydrogenase, putative
C014|g1972	-	hypothetical protein PMAA_098080
C014|g1974	COG0699	interferon-induced GTP-binding protein Mx, putative
C014|g1983	-	conserved hypothetical protein
C014|g1986	-	short-chain dehydrogenase, putative
C014|g1987	-	hypothetical protein PMAA_098270
C014|g1996	-	pre-mRNA splicing factor (Srp1), putative
C014|g2002	-	conserved hypothetical protein
C014|g2050	-	conserved hypothetical protein
C014|g2059	-	hypothetical protein PMAA_070490
C014|g2063	-	hypothetical protein PMAA_070550
C014|g2064	-	conserved hypothetical protein
C014|g212	-	conserved hypothetical protein
C014|g213	COG2801	retrovirus polyprotein, putative
C014|g2137	-	conserved hypothetical protein
C014|g214	COG2801	retrovirus polyprotein, putative
C014|g2144	COG0127	inosine triphosphate pyrophosphatase, putative
C014|g215	-	conserved hypothetical protein
C014|g2166	-	NADH oxidase, putative
C014|g2171	-	conserved hypothetical protein
C014|g218	COG3320	NAD dependent epimerase/dehydratase, putative
C014|g2182	COG2226	conserved hypothetical protein
C014|g2186	COG1953	allantoin permease, putative
C014|g2188	COG0666	ankyrin repeat-containing protein, putative
C014|g2189	-	solid-state culture expressed protein (Aos23), putative
C014|g219	-	conserved hypothetical protein
C014|g2193	-	hypothetical protein PMAA_072070
C014|g2212	-	pogo transposable element, putative
C014|g2214	COG0654	monoxygenase, putative
C014|g222	-	N-acetyltransferase, GNAT family, putative
C014|g2221	-	conserved hypothetical protein
C014|g2238	COG2036	conserved hypothetical protein
C014|g2247	COG0531	amino acid permease, putative
C014|g2248	-	protease inhibitor (Tfs1), putative
C014|g225	-	conserved hypothetical protein
C014|g2251	COG1028	conserved hypothetical protein
C014|g2255	-	endoplasmic reticulum mannosyl-oligosaccharide 1,2-alpha-mannosidase, putative
C014|g226	COG1028	short-chain dehydrogenase, putative
C014|g227	COG2124	benzoate 4-monooxygenase cytochrome P450, putative
C014|g228	COG2124	benzoate 4-monooxygenase cytochrome P450, putative
C014|g2287	COG1506	acylamino-acid-releasing enzyme, putative
C014|g229	-	conserved hypothetical protein
C014|g231	COG4249	conserved hypothetical protein
C014|g2315	-	conserved hypothetical protein
C014|g2318	COG4178	peroxisomal ABC transporter (PXA1), putative
C014|g2320	-	conserved hypothetical protein
C014|g2323	COG3791	conserved hypothetical protein
C014|g2324	-	hypothetical protein PMAA_054120
C014|g2326	COG0477	sucrose transport protein, putative
C014|g234	COG0412	conserved hypothetical protein
C014|g235	-	aspergillopepsin-2 precursor, putative
C014|g2360	-	ribosome assembly and transport protein Srp40, putative
C014|g2381	-	ankyrin repeat-containing protein, putative
C014|g2385	COG1064	alcohol dehydrogenase, putative
C014|g2397	-	hypothetical protein PMAA_055030
C014|g2407	-	conserved hypothetical protein
C014|g2411	-	conserved hypothetical protein
C014|g2420	-	hypothetical protein PMAA_055330
C014|g2421	-	GPI anchored serine-threonine rich protein
C014|g2422	-	hypothetical protein PMAA_055350
C014|g2423	-	conserved hypothetical protein
C014|g2424	COG2132	multicopper oxidase, putative
C014|g2425	-	conserved hypothetical protein
C014|g2431	-	hypothetical protein PMAA_055480
C014|g2435	-	conserved hypothetical protein
C014|g2440	-	conserved hypothetical protein
C014|g2443	-	conserved hypothetical protein
C014|g2446	-	conserved hypothetical protein
C014|g2456	COG0665	D-amino acid oxidase, putative
C014|g2465	COG0225,COG0506	proline oxidase, putative
C014|g247	-	hypothetical protein PMAA_035090
C014|g2478	-	nucleoporin Nsp1, putative
C014|g2501	COG0406	conserved hypothetical protein
C014|g2502	-	conserved hypothetical protein
C014|g251	-	hypothetical protein PMAA_035150
C014|g2516	-	SH3 domain protein
C014|g2529	-	conserved hypothetical protein
C014|g2560	-	conserved hypothetical protein
C014|g2570	-	conserved hypothetical protein
C014|g2580	-	conserved hypothetical protein
C014|g2585	COG4178	ABC fatty acid transporter, putative
C014|g2586	-	conserved hypothetical protein
C014|g2612	COG0596	valacyclovir hydrolase, putative
C014|g263	-	conserved hypothetical protein
C014|g2630	-	conserved hypothetical protein
C014|g2640	-	conserved hypothetical protein
C014|g2643	COG0666	serine/threonine-protein kinase ripk4, putative
C014|g2644	COG0654	conserved hypothetical protein
C014|g2646	COG1960	electron transport oxidoreductase, putative
C014|g2649	COG0477	conserved hypothetical protein
C014|g2654	-	conserved hypothetical protein
C014|g2655	-	aspergillopepsin A precursor, putative
C014|g2664	-	conserved hypothetical protein
C014|g2672	-	conserved hypothetical protein
C014|g268	-	HET domain protein, putative
C014|g2698	COG0775	hypothetical protein PMAA_069170
C014|g27	-	conserved hypothetical protein
C014|g2733	-	conserved hypothetical protein
C014|g2743	COG0477,COG3509	conserved hypothetical protein
C014|g2744	COG1250	conserved hypothetical protein
C014|g2747	COG2124	cytochrome P450, putative
C014|g2751	COG0044	aminohydrolase, putative
C014|g2757	-	biphenyl-2,3-diol 1,2-dioxygenase, putative
C014|g2761	-	developmental regulator flbA, putative
C014|g2765	-	conserved hypothetical protein
C014|g2768	-	conserved hypothetical protein
C014|g2770	-	conserved hypothetical protein
C014|g2901	-	hypothetical protein PMAA_040800
C014|g2908	-	conserved hypothetical protein
C014|g2926	-	conserved hypothetical protein
C014|g2943	-	transcription regulator (RTG2), putative
C014|g2969	-	conserved hypothetical protein
C014|g2970	COG0775	conserved hypothetical protein
C014|g2971	-	arrestin domain containing protein, putative
C014|g2972	COG5520	glucosylceramidase, putative
C014|g2981	-	CFEM domain protein
C014|g2985	-	conserved hypothetical protein
C014|g2988	-	conserved hypothetical protein
C014|g2992	COG3491	2OG-Fe(II) oxygenase family oxidoreductase, putative
C014|g2993	COG0477	MFS transporter, putative
C014|g2994	COG0500	O-methyltransferase, putative
C014|g2998	COG0277	conserved hypothetical protein
C014|g3012	-	conserved hypothetical protein
C014|g3013	COG0154	fatty-acid amide hydrolase, putative
C014|g3014	-	conserved hypothetical protein
C014|g3015	COG0665,COG1012	conserved hypothetical protein
C014|g3017	COG0451	hydroxysteroid dehydrogenase, putative
C014|g3024	COG0666	ankyrin repeat-containing protein, putative
C014|g3030	-	conserved hypothetical protein
C014|g3043	-	pogo transposable element, putative
C014|g3044	-	hypothetical protein PMAA_063520
C014|g3049	COG1454	O-methyltransferase, putative
C014|g3050	COG2124	cytochrome P450, putative
C014|g3053	-	hypothetical protein PMAA_063680
C014|g3066	COG0017,COG0537	L-asparaginase, putative
C014|g3076	COG3791	conserved hypothetical protein
C014|g3080	-	conserved hypothetical protein
C014|g3081	COG0457	conserved hypothetical protein
C014|g309	-	conserved hypothetical protein
C014|g3097	-	conserved hypothetical protein
C014|g3099	-	reverse transcriptase, putative
C014|g3109	COG1071	pyruvate dehydrogenase, putative
C014|g3111	-	conserved hypothetical protein
C014|g3127	-	conserved hypothetical protein
C014|g3138	COG0625	glutathione-S-transferase theta, GST, putative
C014|g3140	-	protein adg3 precursor, putative
C014|g3144	COG0702	conserved hypothetical protein
C014|g3154	-	hypothetical protein PMAA_064830
C014|g3160	COG0666	ankyrin repeat-containing protein, putative
C014|g3161	-	conserved hypothetical protein
C014|g3162	COG1404	hypothetical protein PMAA_064970
C014|g3167	-	hypothetical protein PMAA_065030
C014|g3170	COG2124	N-alkane-inducible cytochrome P450, putative
C014|g3171	-	conserved hypothetical protein
C014|g3173	-	hypothetical protein PMAA_065090
C014|g318	COG3602	hypothetical protein PMAA_035980
C014|g3180	COG0657	conserved hypothetical protein
C014|g3181	-	conserved hypothetical protein
C014|g3184	-	conserved hypothetical protein
C014|g319	-	conserved hypothetical protein
C014|g3193	-	hypothetical protein PMAA_065310
C014|g3196	-	hypothetical protein PMAA_012640
C014|g3212	-	conserved hypothetical protein
C014|g3213	COG5383	conserved hypothetical protein
C014|g3218	COG1012	aldehyde dehydrogenase, putative
C014|g3219	COG0300	short-chain dehydrogenases/reductase, putative
C014|g322	COG2124	prostaglandin G/H synthase 2/cyclooxygenase 2, pgh2/cox2, putative
C014|g3232	-	hypothetical protein PMAA_013040
C014|g3238	COG2124	O-methylsterigmatocystin oxidoreductase, putative
C014|g3240	-	polyketide synthase, putative
C014|g3254	-	hypothetical protein PMAA_013290
C014|g3304	-	conserved hypothetical protein
C014|g331	-	aspergillopepsin-2 precursor, putative
C014|g3317	-	conserved hypothetical protein
C014|g3320	COG2873	O-acetylhomoserine (thiol)-lyase, putative
C014|g3321	-	conserved hypothetical protein
C014|g3324	-	MFS transporter, putative
C014|g333	COG0666	ankyrin repeat-containing protein, putative
C014|g3338	-	conserved hypothetical protein
C014|g334	-	ankyrin repeat-containing protein, putative
C014|g3340	-	conserved hypothetical protein
C014|g3343	COG1716	FHA domain protein
C014|g3345	COG0400	acyl-protein thioesterase 1,2, putative
C014|g335	-	conserved hypothetical protein
C014|g3354	COG0702	conserved hypothetical protein
C014|g3369	COG0697	conserved hypothetical protein
C014|g3370	COG0666	ankyrin repeat-containing protein, putative
C014|g3371	-	conserved hypothetical protein
C014|g3375	COG2124	benzoate 4-monooxygenase cytochrome P450, putative
C014|g3376	-	integral membrane protein (Pth11), putative
C014|g338	COG1028	short-chain dehydrogenase, putative
C014|g3382	-	conserved hypothetical protein
C014|g3386	-	benzoate 4-monooxygenase cytochrome P450, putative
C014|g3397	-	conserved hypothetical protein
C014|g3398	-	conserved hypothetical protein
C014|g340	COG0477	pantothenate transporter, putative
C014|g3403	-	conserved hypothetical protein
C014|g3409	-	prolyl 4-hydroxylase alpha subunit, putative
C014|g3410	COG0526	protein disulfide isomerase, putative
C014|g3417	-	conserved hypothetical protein
C014|g3421	-	iron-sulfur cluster assembly accessory protein Isa2, putative
C014|g3422	-	conserved hypothetical protein
C014|g344	-	peroxidase, putative
C014|g3446	-	conserved hypothetical protein
C014|g3459	-	conserved hypothetical protein
C014|g3475	-	hypothetical protein PMAA_048150
C014|g3478	COG0477	conserved hypothetical protein
C014|g348	-	conserved hypothetical protein
C014|g3485	COG4281	Acyl CoA binding protein family
C014|g3486	-	conserved hypothetical protein
C014|g3487	-	conserved hypothetical protein
C014|g3506	-	NTP binding protein, putative
C014|g3523	COG0625	glutathione S-transferase, putative
C014|g3538	-	hypothetical protein PMAA_049030
C014|g3568	-	isoflavone reductase family protein
C014|g3580	-	conserved hypothetical protein
C014|g3584	-	conserved hypothetical protein
C014|g3590	COG2873	conserved hypothetical protein
C014|g3591	COG2273	gram-negative bacteria binding protein, putative
C014|g3593	COG2343	conserved hypothetical protein
C014|g3596	COG2335	conserved hypothetical protein
C014|g3598	-	hypothetical protein PMAA_049780
C014|g3603	COG2124	benzoate 4-monooxygenase cytochrome P450, putative
C014|g3612	-	hypothetical protein TSTA_025760
C014|g3623	-	conserved hypothetical protein
C014|g3647	COG0457	kinesin light chain, putative
C014|g3664	-	conserved hypothetical protein
C014|g3670	-	conserved hypothetical protein
C014|g3684	-	conserved hypothetical protein
C014|g3686	COG0620	conserved hypothetical protein
C014|g369	COG0457	kinesin light chain, putative
C014|g3704	-	conserved hypothetical protein
C014|g3709	-	paraoxonase, putative
C014|g371	-	hypothetical protein PMAA_036610
C014|g3710	-	hypothetical protein PMAA_018820
C014|g3713	-	conserved hypothetical protein
C014|g3745	-	siderophore biosynthesis enzyme, putative
C014|g3750	-	aspartic endopeptidase Pep2
C014|g3753	COG5190	RNA Polymerase II CTD phosphatase Fcp1, putative
C014|g3756	-	conserved hypothetical protein
C014|g3769	-	extracellular serine-threonine rich protein
C014|g3770	-	conserved hypothetical protein
C014|g3779	-	conserved hypothetical protein
C014|g3784	-	hypothetical protein PMAA_019670
C014|g3813	-	hypothetical protein PMAA_019990
C014|g3818	-	conserved hypothetical protein
C014|g3819	-	ankyrin repeat-containing protein, putative
C014|g3840	COG0654	monoxygenase, putative
C014|g3844	-	hypothetical protein PMAA_003520
C014|g3847	-	hypothetical protein PMAA_003550
C014|g3851	-	conserved hypothetical protein
C014|g3883	-	glucan endo-1,3-alpha-glucosidase agn1 precursor, putative
C014|g3884	-	conserved hypothetical protein
C014|g3892	-	hypothetical protein PMAA_004070
C014|g3897	COG0142	hexaprenyl pyrophosphate synthetase Coq1, putative
C014|g3901	-	conserved hypothetical protein
C014|g3909	-	conserved hypothetical protein
C014|g3916	-	histone H1
C014|g3921	-	conserved hypothetical protein
C014|g3923	-	conserved hypothetical protein
C014|g3924	COG4221	short-chain dehydrogenase, putative
C014|g3927	-	conserved hypothetical protein
C014|g3929	-	hypothetical protein PMAA_004480
C014|g3931	-	hypothetical protein PMAA_004500
C014|g3937	COG5048	krueppel c2h2-type zinc finger protein, putative
C014|g3943	-	C6 transcription factor (Fcr1), putative
C014|g3945	-	hypothetical protein PMAA_004650
C014|g3950	COG5285	ankyrin repeat-containing protein, putative
C014|g3951	-	hypothetical protein PMAA_004740
C014|g3956	COG5520	conserved hypothetical protein
C014|g3960	-	hypothetical protein PMAA_004840
C014|g3961	-	conserved hypothetical protein
C014|g3962	-	monocarboxylate permease, putative
C014|g3971	COG1028	short chain type dehydrogenase, putative
C014|g4017	-	conserved hypothetical protein
C014|g4024	COG0671	diacylglycerol pyrophosphate phosphatase, putative
C014|g4025	-	hypothetical protein PMAA_091440
C014|g4027	-	conserved hypothetical protein
C014|g4028	-	conserved hypothetical protein
C014|g4036	-	conserved hypothetical protein
C014|g4051	COG1953	uracil permease, putative
C014|g4065	-	hypothetical protein PMAA_091920
C014|g4082	-	hypothetical protein PMAA_092110
C014|g4085	COG2124	benzoate 4-monooxygenase cytochrome P450, putative
C014|g4108	-	glucan endo-1,3-alpha-glucosidase agn1 precursor, putative
C014|g4109	-	mitochondrion organization and biogenesis protein, putative
C014|g4121	-	conserved hypothetical protein
C014|g4123	-	conserved hypothetical protein
C014|g4136	-	peptidase family M20/M25/M40 protein
C014|g417	COG0604	alcohol dehydrogenase, putative
C014|g4198	-	hypothetical protein PMAA_086500
C014|g4226	-	hypothetical protein PMAA_086880
C014|g4233	-	hypothetical protein PMAA_086950
C014|g4242	-	hypothetical protein PMAA_087040
C014|g4246	-	benzoate 4-monooxygenase cytochrome P450, putative
C014|g4249	COG5408	hypothetical protein PMAA_087130
C014|g425	COG0477	conserved hypothetical protein
C014|g4251	-	conserved hypothetical protein
C014|g4260	-	conserved hypothetical protein
C014|g4280	-	protein adg3 precursor, putative
C014|g4287	-	conserved hypothetical protein
C014|g4296	-	conserved hypothetical protein
C014|g4301	COG0451	NAD dependent epimerase/dehydratase, putative
C014|g4302	-	hypothetical protein PMAA_087780
C014|g4318	COG5020	conserved hypothetical protein
C014|g4322	COG0451	NAD dependent epimerase/dehydratase, putative
C014|g4342	-	conserved hypothetical protein
C014|g435	COG2124	benzoate 4-monooxygenase cytochrome P450, putative
C014|g4371	-	conserved hypothetical protein
C014|g4372	COG0515,COG5210	serine/threonine protein kinase, putative
C014|g4380	-	conserved hypothetical protein
C014|g4392	COG2124	benzoate 4-monooxygenase cytochrome P450, putative
C014|g4405	-	conserved hypothetical protein
C014|g4408	COG5147	MYB DNA-binding domain protein
C014|g4445	COG0699	conserved hypothetical protein
C014|g4446	-	conserved hypothetical protein
C014|g4455	-	hypothetical protein PMAA_045740
C014|g4465	-	conserved hypothetical protein
C014|g4467	COG0666	ankyrin repeat-containing protein, putative
C014|g4469	-	conserved hypothetical protein
C014|g4473	-	conserved hypothetical protein
C014|g45	-	adaptin ear-binding coat-associated protein, putative
C014|g4515	COG0365	AMP dependent ligase/synthetase, putative
C014|g4517	COG0477	inorganic phosphate transporter, putative
C014|g4521	-	conserved hypothetical protein
C014|g4525	-	fungal specific transcription factor, putative
C014|g4526	-	thioesterase domain protein
C014|g4527	-	hypothetical protein PMAA_088520
C014|g4545	-	conserved hypothetical protein
C014|g4550	-	conserved hypothetical protein
C014|g4553	-	hypothetical protein PMAA_088830
C014|g4561	COG0451	NAD dependent epimerase/dehydratase, putative
C014|g4563	COG0465	mitochondrial chaperone bcs1, putative
C014|g457	-	conserved hypothetical protein
C014|g4581	COG1012,COG1304,COG5274	cytochrome B2, putative
C014|g4582	-	conserved hypothetical protein
C014|g4592	COG0702	conserved hypothetical protein
C014|g4594	COG0161,COG0596	conserved hypothetical protein
C014|g4595	-	aspergillopepsin A precursor, putative
C014|g4596	-	conserved hypothetical protein
C014|g4597	-	conserved hypothetical protein
C014|g4601	COG2124	cytochrome P450, putative
C014|g4602	COG0654	monoxygenase, putative
C014|g4615	-	conserved hypothetical protein
C014|g4622	-	conserved hypothetical protein
C014|g4625	COG0200	60S ribosomal protein L28
C014|g4626	COG0477	conserved hypothetical protein
C014|g4630	-	conserved hypothetical protein
C014|g4636	-	Mp1p-like protein 2
C014|g4637	-	hypothetical protein PMAA_089860
C014|g4638	-	hypothetical protein PMAA_089870
C014|g4652	COG0115	branched-chain amino acid aminotransferase, putative
C014|g4654	-	conserved hypothetical protein
C014|g4655	-	hypothetical protein PMAA_078750
C014|g4658	-	hypothetical protein PMAA_090060
C014|g4659	-	beta-mannosidase, putative
C014|g4664	-	conserved hypothetical protein
C014|g4673	COG0500	O-methyltransferase, putative
C014|g4675	-	conserved hypothetical protein
C014|g4676	COG2132	multicopper oxidase, putative
C014|g4686	-	aspergillopepsin-2 precursor, putative
C014|g4690	-	conserved hypothetical protein
C014|g4692	-	conserved hypothetical protein
C014|g4699	COG0053	conserved hypothetical protein
C014|g4700	-	conserved hypothetical protein
C014|g4723	-	conserved hypothetical protein
C014|g4725	COG0365	acetyl-CoA synthetase, putative
C014|g4746	-	glucan endo-1,3-alpha-glucosidase agn1 precursor, putative
C014|g4757	-	hypothetical protein PMAA_073610
C014|g4758	COG2272	carboxylesterase, putative
C014|g4759	COG0477	sugar transporter, putative
C014|g4767	COG0477	conserved hypothetical protein
C014|g4770	COG3876	conserved hypothetical protein
C014|g4771	-	hypothetical protein ANI_1_614054
C014|g4773	-	hypothetical protein PMAA_073760
C014|g4789	-	hypothetical protein PMAA_073960
C014|g4800	-	bZIP transcription factor, putative
C014|g4819	-	conserved hypothetical protein
C014|g4827	-	hypothetical protein PMAA_075090
C014|g4828	-	conserved hypothetical protein
C014|g4838	-	conserved hypothetical protein
C014|g4863	-	hypothetical protein PMAA_075490
C014|g4864	-	hypothetical protein PMAA_075510
C014|g4865	-	sucrose transport protein, putative
C014|g4866	COG0436	conserved hypothetical protein
C014|g4872	COG3527	alpha-acetolactate decarboxylase precursor, putative
C014|g4873	COG0028	acetolactate synthase, putative
C014|g4879	-	conserved hypothetical protein
C014|g4882	-	conserved hypothetical protein
C014|g4899	-	conserved hypothetical protein
C014|g4901	COG0589	universal stress protein family domain protein
C014|g4906	-	conserved hypothetical protein
C014|g4907	-	conserved hypothetical protein
C014|g4916	-	conserved hypothetical protein
C014|g4932	COG0265	conserved hypothetical protein
C014|g4933	-	conserved hypothetical protein
C014|g4939	-	PAPA-1-like conserved region protein
C014|g4948	-	envelope glycoprotein GP340/GP220, putative
C014|g4950	-	isoflavone reductase family protein
C014|g4952	COG3325	Acidic mammalian chitinase precursor, putative
C014|g4959	COG0477	monocarboxylate permease mch4, putative
C014|g4964	-	conserved hypothetical protein
C014|g4981	-	hypothetical protein PMAA_042750
C014|g4987	-	conserved hypothetical protein
C014|g499	-	hypothetical protein PMAA_038060
C014|g4991	-	conserved hypothetical protein
C014|g50	-	hypothetical protein PMAA_032740
C014|g5001	-	acyl-CoA dehydrogenase, putative
C014|g5017	-	proline-rich, actin-associated protein Vrp1, putative
C014|g5027	-	hypothetical protein PMAA_043250
C014|g5039	-	hypothetical protein PMAA_043380
C014|g5040	COG0726	chitin deacetylase, putative
C014|g5055	COG0477	conserved hypothetical protein
C014|g5056	COG0477,COG1028	conserved hypothetical protein
C014|g5058	COG2124	cytochrome P450, putative
C014|g5059	COG1028	short chain dehydrogenase/oxidoreductase, putative
C014|g506	-	aspartyl protease, putative
C014|g5060	COG2124	cytochrome P450, putative
C014|g5061	-	conserved hypothetical protein
C014|g5064	COG2124	cytochrome P450, putative
C014|g5076	COG0477	conserved hypothetical protein
C014|g5087	-	hypothetical protein PMAA_043900
C014|g5095	-	conserved hypothetical protein
C014|g5097	COG0126	phosphoglycerate kinase PgkA, putative
C014|g5113	-	conserved hypothetical protein
C014|g5116	-	conserved hypothetical protein
C014|g5118	COG1064	alcohol dehydrogenase, putative
C014|g5125	COG0667	aldo/keto reductase, putative
C014|g5154	-	conserved hypothetical protein
C014|g5165	COG0176	transaldolase, putative
C014|g5211	-	cutinase, putative
C014|g5226	COG0477	conserved hypothetical protein
C014|g5229	COG1902	conserved hypothetical protein
C014|g5230	-	hypothetical protein PMAA_084160
C014|g5236	-	conserved hypothetical protein
C014|g5252	-	conserved hypothetical protein
C014|g5298	-	RNA-dependent RNA polymerase, putative
C014|g5299	COG0515	conserved hypothetical protein
C014|g5305	-	conserved hypothetical protein
C014|g5312	COG0775	ankyrin repeat-containing protein, putative
C014|g5313	COG0666	ankyrin repeat-containing protein, putative
C014|g5315	-	COPII vesicles protein Yip3, putative
C014|g533	COG1028	C6 transcription factor, putative
C014|g5340	-	conserved hypothetical protein
C014|g5351	COG5257	translation initiation factor EF-2 gamma subunit, putative
C014|g5353	COG0501	CaaX prenyl protease Ste24
C014|g5359	-	INO80 chromatin remodeling complex (Ies1), putative
C014|g5363	-	conserved hypothetical protein
C014|g537	-	hypothetical protein PMAA_038490
C014|g5388	-	conserved hypothetical protein
C014|g5416	-	lipase 8 precursor, putative
C014|g5445	COG5026	hexokinase, putative
C014|g5451	-	conserved hypothetical protein
C014|g5452	COG1404	subtilisin, putative
C014|g5453	COG0639	protein phosphatase-1, putative
C014|g5460	-	conserved hypothetical protein
C014|g5464	-	hypothetical protein PMAA_005960
C014|g5469	-	hypothetical protein PMAA_006020
C014|g5478	COG0500	O-methyltransferase, putative
C014|g5484	-	conserved hypothetical protein
C014|g5485	COG0464	conserved hypothetical protein
C014|g5486	-	conserved hypothetical protein
C014|g5487	COG0666,COG0775	NACHT domain protein
C014|g5495	COG0515,COG0666	hypothetical protein PMAA_006340
C014|g5496	-	conserved hypothetical protein
C014|g5519	-	aspergillopepsin A precursor, putative
C014|g5522	-	conserved hypothetical protein
C014|g5534	-	conserved hypothetical protein
C014|g5535	-	conserved hypothetical protein
C014|g5542	-	hypothetical protein PMAA_006870
C014|g555	-	dimeric dihydrodiol dehydrogenase, putative
C014|g5551	COG0401	conserved hypothetical protein
C014|g5557	COG0666	Pfs, NACHT and Ankyrin domain protein
C014|g5558	-	conserved hypothetical protein
C014|g5559	-	citrate lyase beta subunit, putative
C014|g5564	-	hypothetical protein PMAA_081540
C014|g557	-	hypothetical protein PMAA_038740
C014|g5582	COG0477	conserved hypothetical protein
C014|g5595	-	conserved hypothetical protein
C014|g5598	-	hypothetical protein PMAA_081950
C014|g56	COG1814	protein CCC1, putative
C014|g5603	-	C6 transcription factor, putative
C014|g5655	-	paraoxonase, putative
C014|g5656	-	conserved hypothetical protein
C014|g5665	-	conserved hypothetical protein
C014|g5681	-	conserved hypothetical protein
C014|g5685	-	hypothetical protein PMAA_000750
C014|g5686	-	conserved hypothetical protein
C014|g5687	-	telomere-associated RecQ helicase, putative
C014|g5688	-	hypothetical protein PMAA_000780
C014|g5690	-	hypothetical protein PMAA_000840
C014|g5692	-	conserved hypothetical protein
C014|g5694	-	hypothetical protein PMAA_000890
C014|g5696	-	conserved hypothetical protein
C014|g5703	COG2124	cytochrome P450, putative
C014|g5705	COG0318	AMP dependent CoA ligase, putative
C014|g5710	-	conserved hypothetical protein
C014|g5711	COG0477	conserved hypothetical protein
C014|g5712	-	monocarboxylate permease, putative
C014|g5720	-	conserved hypothetical protein
C014|g5724	COG0018	arginyl-tRNA synthetase, putative
C014|g5725	COG0657	lipase, putative
C014|g5726	-	endochitinase precursor, putative
C014|g5729	COG0654	salicylate hydroxylase, putative
C014|g5730	COG0477	conserved hypothetical protein
C014|g5731	-	conserved hypothetical protein
C014|g5732	-	conserved hypothetical protein
C014|g5736	-	conserved hypothetical protein
C014|g5737	-	conserved hypothetical protein
C014|g5741	-	conserved hypothetical protein
C014|g5742	COG0697	conserved hypothetical protein
C014|g5743	COG0328	conserved hypothetical protein
C014|g5746	-	conserved hypothetical protein
C014|g5747	COG0666	ankyrin repeat-containing protein, putative
C014|g5754	-	hypothetical protein PMAA_001680
C014|g5755	-	hypothetical protein PMAA_001690
C014|g5756	-	conserved hypothetical protein
C014|g5758	-	conserved hypothetical protein
C014|g5759	COG2319	hypothetical protein PMAA_001750
C014|g5764	-	serine protein kinase, putative
C014|g5767	-	conserved hypothetical protein
C014|g5777	-	conserved hypothetical protein
C014|g5781	COG0446	apoptosis-inducing factor, putative
C014|g5794	COG0604	alcohol dehydrogenase, putative
C014|g5801	COG1953	allantoin permease, putative
C014|g5802	COG3473	conserved hypothetical protein
C014|g5805	-	conserved hypothetical protein
C014|g5808	-	conserved hypothetical protein
C014|g5809	-	NRPS-like enzyme, putative
C014|g5812	COG0477	conserved hypothetical protein
C014|g5825	COG0071	heat shock protein, putative
C014|g5829	-	hypothetical protein PMAA_016810
C014|g5830	-	conserved hypothetical protein
C014|g5833	-	conserved hypothetical protein
C014|g5834	COG5429	conserved hypothetical protein
C014|g5838	COG3491	gibberellin 20 oxidase, putative
C014|g5850	-	C2H2 finger domain protein, putative
C014|g5867	-	conserved hypothetical protein
C014|g5878	-	conserved hypothetical protein
C014|g5896	-	short-chain dehydrogenases/reductase, putative
C014|g59	-	conserved hypothetical protein
C014|g5910	COG0477	conserved hypothetical protein
C014|g5913	COG2072	monooxygenase, putative
C014|g5918	COG0833	tryptophan permease, putative
C014|g5919	-	aspergillopepsin F precursor, putative
C014|g5920	COG0665	sarcosine oxidase, putative
C014|g5966	-	conserved hypothetical protein
C014|g5972	-	conserved glutamic acid-rich protein
C014|g5975	-	SacI domain protein
C014|g5989	-	conidiation-specific protein, putative
C014|g5990	-	glucan endo-1,3-beta-glucosidase precursor, putative
C014|g601	-	conserved hypothetical protein
C014|g6010	-	BTB/POZ domain protein
C014|g6017	-	prolyl 4-hydroxylase alpha subunit, putative
C014|g6019	-	conserved hypothetical protein
C014|g6026	-	conserved hypothetical protein
C014|g6027	-	conserved hypothetical protein
C014|g6048	-	hypothetical protein PMAA_046530
C014|g6062	-	hypothetical pathogenicity factor
C014|g6067	-	conserved hypothetical protein
C014|g6096	-	tricarboxylate transport protein, putative
C014|g6098	COG0477	conserved hypothetical protein
C014|g611	-	serine-threonine rich protein, putative
C014|g6113	COG0617	poly(A) polymerase, putative
C014|g6126	COG0667	norsolorinic acid reductase, putative
C014|g6141	COG5096	AP-2 adaptor complex subunit beta, putative
C014|g6147	-	conserved hypothetical protein
C014|g6163	-	conserved hypothetical protein
C014|g6204	-	transcriptional corepressor of histone genes (Hir3), putative
C014|g6207	-	conserved hypothetical protein
C014|g6218	-	hypothetical protein PMAA_023140
C014|g6238	-	conserved hypothetical protein
C014|g6249	COG1073	abhydrolase domain-containing protein, putative
C014|g6255	COG0654	monoxygenase, putative
C014|g6260	-	hypothetical protein TSTA_020570
C014|g6262	-	glycoprotease family protein, putative
C014|g6270	COG0591	sodium/proline symporter, putative
C014|g6288	-	C6 transcription factor, putative
C014|g6293	-	C2H2 finger domain protein (Ezf), putative
C014|g6300	-	C2H2 finger domain protein, putative
C014|g6304	-	hypothetical protein PMAA_052870
C014|g6311	COG0666	ankyrin repeat-containing protein, putative
C014|g6314	-	conserved hypothetical protein
C014|g6315	-	conserved hypothetical protein
C014|g6316	-	LysR family regulatory protein, putative
C014|g6323	COG1028	short-chain dehydrogenase, putative
C014|g6324	-	conserved hypothetical protein
C014|g6338	-	conserved hypothetical protein
C014|g634	COG0656	aldo-keto reductase, putative
C014|g6343	COG2730	glucan 1,3-beta-glucosidase precursor, putative
C014|g6359	-	conserved hypothetical protein
C014|g638	-	allergen Asp F7
C014|g6380	-	conserved hypothetical protein
C014|g6416	-	conserved hypothetical protein
C014|g6442	-	mannosyl-oligosaccharide 1,2-alpha-mannosidase IB, putative
C014|g6461	COG0596	conserved hypothetical protein
C014|g6486	COG4360	5',5'''-P-1,P-4-tetraphosphate phosphorylase, putative
C014|g6487	COG0477,COG4359	conserved hypothetical protein
C014|g6512	-	conserved hypothetical protein
C014|g6516	-	conserved hypothetical protein
C014|g6538	-	aspergillopepsin-2 precursor, putative
C014|g6540	-	conserved hypothetical protein
C014|g6541	-	C2H2 finger domain protein, putative
C014|g6550	-	conserved hypothetical protein
C014|g6561	COG0154,COG1953	fatty-acid amide hydrolase, putative
C014|g6562	-	conserved hypothetical protein
C014|g6569	COG0477	conserved hypothetical protein
C014|g6572	-	conserved hypothetical protein
C014|g6577	-	conserved hypothetical protein
C014|g6581	COG2124	conserved hypothetical protein
C014|g6583	-	conserved hypothetical protein
C014|g6584	-	conserved hypothetical protein
C014|g6586	-	conserved hypothetical protein
C014|g6589	-	conserved hypothetical protein
C014|g6590	COG0604	alcohol dehydrogenase, putative
C014|g6594	COG1028	2-(R)-hydroxypropyl-CoM dehydrogenase, putative
C014|g6597	COG0277	conserved hypothetical protein
C014|g6601	-	hypothetical protein PMAA_101940
C014|g6603	COG2124	O-methylsterigmatocystin oxidoreductase, putative
C014|g6604	COG1335	N-carbamoylsarcosine amidase, putative
C014|g6605	-	conserved hypothetical protein
C014|g6606	COG3508	homogentisate 1,2-dioxygenase, putative
C014|g6607	COG1457	purine-cytosine permease FCY2, putative
C014|g6609	COG0477	hypothetical protein PMAA_102050
C014|g6613	-	conserved hypothetical protein
C014|g6615	COG0590,COG2273	gram-negative bacteria binding protein, putative
C014|g6616	-	conserved hypothetical protein
C014|g6617	-	conserved hypothetical protein
C014|g6620	-	conserved hypothetical protein
C014|g6623	-	cell wall protein, putative
C014|g6624	-	conserved hypothetical protein
C014|g6650	-	conserved hypothetical protein
C014|g6677	COG2214	DnaJ domain protein
C014|g6689	-	conserved hypothetical protein
C014|g6700	-	conserved hypothetical protein
C014|g6713	COG0477	hexose carrier protein, putative
C014|g6723	-	conserved hypothetical protein
C014|g6729	-	conserved hypothetical protein
C014|g6744	COG0531	conserved hypothetical protein
C014|g6745	-	conserved hypothetical protein
C014|g6748	COG2124	benzoate 4-monooxygenase cytochrome P450, putative
C014|g6749	-	hypothetical protein PMAA_098680
C014|g6750	COG4833	mannan endo-1,6-alpha-mannosidase DFG5 precursor, putative
C014|g6751	-	conserved hypothetical protein
C014|g6753	COG1835	hypothetical protein PMAA_098720
C014|g6754	COG1215	conserved hypothetical protein
C014|g6755	-	conserved hypothetical protein
C014|g6756	-	hypothetical protein PMAA_098760
C014|g6761	-	conserved hypothetical protein
C014|g6764	-	conserved hypothetical protein
C014|g6765	COG2319	NACHT and WD40 domain protein
C014|g6771	COG3511	hemolytic phospholipase C precursor, putative
C014|g6773	COG0775,COG1304	hypothetical protein PMAA_098950
C014|g6774	COG0666	ankyrin repeat-containing protein, putative
C014|g6779	-	conserved hypothetical protein
C014|g6782	COG0179	fumarylacetoacetate hydrolase, putative
C014|g6783	COG0491	conserved hypothetical protein
C014|g6784	COG0738	conserved hypothetical protein
C014|g6785	COG1028	short-chain dehydrogenase, putative
C014|g6786	COG0666	ankyrin repeat-containing protein, putative
C014|g6787	-	fungal specific transcription factor, putative
C014|g6788	COG5285	conserved hypothetical protein
C014|g6791	COG0596	conserved hypothetical protein
C014|g6792	-	conserved hypothetical protein
C014|g6796	COG3486	L-ornithine 5-monooxygenase, putative
C014|g6797	COG2124	O-methylsterigmatocystin oxidoreductase, putative
C014|g6799	-	reverse transcriptase, putative
C014|g6800	-	hypothetical protein PMAA_099280
C014|g6801	-	hypothetical protein PMAA_060740
C014|g6815	-	beta-mannosidase, putative
C014|g6816	COG0673	oxidoreductase, putative
C014|g6817	-	maltose permease, putative
C014|g6818	COG0477	pantothenate transporter, putative
C014|g6824	COG3469	Acidic endochitinase precursor, putative
C014|g6826	COG0477	conserved hypothetical protein
C014|g6832	-	aspergillopepsin-2 precursor, putative
C014|g6833	COG1249	dihydrolipoyl dehydrogenase, putative
C014|g6834	-	conserved hypothetical protein
C014|g6838	-	hypothetical protein PMAA_061200
C014|g6841	-	hypothetical protein PMAA_061240
C014|g6842	-	hypothetical protein PMAA_061250
C014|g6843	COG0477	conserved hypothetical protein
C014|g6844	-	hypothetical protein PMAA_061270
C014|g6845	COG3491	conserved hypothetical protein
C014|g6847	-	endoglucanase-5 precursor, putative
C014|g6849	COG0626	cystathionine gamma-synthase, putative
C014|g6850	COG1953	uracil permease, putative
C014|g6851	-	reverse transcriptase, putative
C014|g6852	-	conserved hypothetical protein
C014|g6853	-	hypothetical protein PMAA_076990
C014|g6854	-	chitinase 3 precursor, putative
C014|g6855	-	conserved hypothetical protein
C014|g6856	COG2801	retrovirus polyprotein, putative
C014|g6859	-	conserved hypothetical protein
C014|g6872	COG1785	conserved hypothetical protein
C014|g6873	-	hypothetical protein PMAA_061630
C014|g6874	-	aspergillopepsin F precursor, putative
C014|g6877	COG3319	conserved hypothetical protein
C014|g6882	-	conserved hypothetical protein
C014|g6885	COG2801	retrovirus polyprotein, putative
C014|g6887	-	conserved hypothetical protein
C014|g6888	COG2376	dihydroxyacetone kinase, putative
C014|g6893	-	hypothetical protein PMAA_002330
C014|g6897	-	conserved hypothetical protein
C014|g69	-	hypothetical protein PMAA_032980
C014|g6903	-	conserved hypothetical protein
C014|g6910	COG0477	conserved hypothetical protein
C014|g6911	COG0028	acetolactate synthase, putative
C014|g6921	COG0667	aldo/keto reductase, putative
C014|g6922	-	conserved hypothetical protein
C014|g6926	COG2175	alpha-ketoglutarate-dependent 2,4-dichlorophenoxyacetate dioxygenase, putative
C014|g6940	COG0477	conserved hypothetical protein
C014|g6941	-	hypothetical protein PMAA_002850
C014|g695	-	conserved hypothetical protein
C014|g6955	COG0666	ankyrin repeat-containing protein, putative
C014|g6973	COG0477	conserved hypothetical protein
C014|g6974	-	conserved hypothetical protein
C014|g6975	COG0277	FAD-dependent isoamyl alcohol oxidase, putative
C014|g6976	COG0277	conserved hypothetical protein
C014|g6980	COG0477	conserved hypothetical protein
C014|g6981	COG0604	alcohol dehydrogenase, putative
C014|g6982	COG1028,COG2124	cytochrome P450, putative
C014|g6994	-	conserved hypothetical protein
C014|g70	-	hypothetical protein PMAA_032990
C014|g7001	COG0775	conserved hypothetical protein
C014|g7003	-	hypothetical protein PMAA_009700
C014|g7017	-	conserved hypothetical protein
C014|g7018	-	hypothetical protein PMAA_009870
C014|g7019	COG5026	hexokinase, putative
C014|g7020	-	hypothetical protein PMAA_009890
C014|g7023	COG0667	aldo/keto reductase, putative
C014|g7026	-	hypothetical protein PMAA_009950
C014|g7055	-	hypothetical protein PMAA_041720
C014|g7062	COG0110	conserved hypothetical protein
C014|g7070	-	conserved hypothetical protein
C014|g7130	-	hypothetical protein PMAA_026080
C014|g7135	-	high expression lethality protein Hel10, putative
C014|g7143	-	conserved hypothetical protein
C014|g7153	-	hypothetical protein PMAA_026370
C014|g716	COG0596	epoxide hydrolase, putative
C014|g7190	-	conserved hypothetical protein
C014|g7202	-	aspergillopepsin A precursor, putative
C014|g7218	-	protein DSE2 precursor, putative
C014|g7220	-	aspergillopepsin F precursor, putative
C014|g7221	-	conserved hypothetical protein
C014|g7231	-	conserved hypothetical protein
C014|g7246	-	ankyrin repeat-containing protein, putative
C014|g7247	-	mucin family signaling protein Msb2, putative
C014|g7251	-	conserved hypothetical protein
C014|g7252	COG0154	fatty-acid amide hydrolase, putative
C014|g7266	-	conserved hypothetical protein
C014|g7271	-	hypothetical protein PMAA_050890
C014|g7272	COG0477	conserved hypothetical protein
C014|g7284	-	conserved hypothetical protein
C014|g7296	-	hypothetical protein PMAA_051220
C014|g7299	COG1167	conserved hypothetical protein
C014|g7306	-	conserved hypothetical protein
C014|g7317	COG0775	conserved hypothetical protein
C014|g7321	COG3525	beta-hexosaminidase, putative
C014|g7323	COG4992	ornithine aminotransferase, putative
C014|g7328	COG0464	hypothetical protein PMAA_051590
C014|g7331	COG5126	calmodulin, putative
C014|g7333	-	4-hydroxybenzoate octaprenyltransferase, putative
C014|g7336	COG0654	pentachlorophenol 4-monooxygenase, putative
C014|g7340	-	conserved hypothetical protein
C014|g7341	-	hypothetical protein PMAA_015530
C014|g7342	-	hypothetical protein PMAA_015550
C014|g7346	-	conserved hypothetical protein
C014|g7347	-	acetylxylan esterase 2 precursor, putative
C014|g7367	-	elongation of fatty acids protein, putative
C014|g7368	-	conserved hypothetical protein
C014|g7369	COG0477	conserved hypothetical protein
C014|g7370	-	conserved hypothetical protein
C014|g7376	COG1501	alpha-glucosidase, putative
C014|g7378	-	conserved hypothetical protein
C014|g7382	COG0477	allantoate permease, putative
C014|g7400	-	conserved hypothetical protein
C014|g7403	-	conserved hypothetical protein
C014|g741	COG0673	dimeric dihydrodiol dehydrogenase, putative
C014|g7411	COG0406	phosphoglycerate mutase, putative
C014|g7418	-	conserved hypothetical protein
C014|g742	COG0596	epoxide hydrolase, putative
C014|g7426	COG1917	conserved hypothetical protein
C014|g7428	-	hypothetical protein PMAA_010880
C014|g7429	-	hypothetical protein PMAA_010890
C014|g7430	COG0702	hscarg dehydrogenase, putative
C014|g7440	-	bZIP transcription factor, putative
C014|g7452	-	hypothetical protein PMAA_011210
C014|g7454	COG2801	retrovirus polyprotein, putative
C014|g7456	-	hypothetical protein PMAA_090420
C014|g7463	COG2032	superoxide dismutase
C014|g7467	-	hypothetical protein PMAA_090540
C014|g7470	-	conserved hypothetical protein
C014|g7474	-	hypothetical protein PMAA_090630
C014|g7479	-	conserved hypothetical protein
C014|g7480	COG0451	NAD dependent epimerase/dehydratase, putative
C014|g7486	-	conserved hypothetical protein
C014|g7488	COG0673	dimeric dihydrodiol dehydrogenase, putative
C014|g7491	-	conserved hypothetical protein
C014|g7493	COG2272	carboxylesterase, putative
C014|g7496	-	conserved hypothetical protein
C014|g7497	-	hypothetical protein PMAA_090900
C014|g7499	-	conserved hypothetical protein
C014|g7509	-	conserved hypothetical protein
C014|g7511	-	hypothetical protein PMAA_008730
C014|g7523	-	C2H2 finger domain protein, putative
C014|g7530	COG0477	puromycin resistance protein pur8, putative
C014|g7532	COG1028	hypothetical protein PMAA_009040
C014|g7534	-	hypothetical protein PMAA_009060
C014|g754	COG0154	glutamyl-tRNA(gln) amidotransferase subunit A, putative
C014|g7552	-	conserved hypothetical protein
C014|g7569	-	hypothetical protein PMAA_074580
C014|g7578	-	conserved hypothetical protein
C014|g758	COG2319	WD-repeat protein, putative
C014|g7587	-	conserved hypothetical protein
C014|g7588	-	conserved hypothetical protein
C014|g759	COG0665,COG0723	conserved hypothetical protein
C014|g760	COG0464	conserved hypothetical protein
C014|g7602	-	hypothetical protein PMAA_074980
C014|g761	-	hypothetical protein PMAA_029400
C014|g7611	-	hypothetical protein PMAA_075070
C014|g7615	-	hypothetical protein PMAA_007940
C014|g7623	-	hypothetical protein PMAA_008060
C014|g7627	-	conserved hypothetical protein
C014|g7631	-	aspergillopepsin A precursor, putative
C014|g7632	-	conserved hypothetical protein
C014|g7634	-	conserved hypothetical protein
C014|g7640	COG2272	hypothetical protein PMAA_008300
C014|g7643	COG0722	phospho-2-dehydro-3-deoxyheptonate aldolase, putative
C014|g7644	COG2132	multicopper oxidase, putative
C014|g7645	COG0451	NAD dependent epimerase/dehydratase, putative
C014|g7650	-	conserved hypothetical protein
C014|g7651	-	hypothetical protein PMAA_076990
C014|g7675	-	conserved hypothetical protein
C014|g7697	-	conserved hypothetical protein
C014|g7699	-	AP-2 adaptor complex subunit alpha, putative
C014|g770	-	hypothetical protein PMAA_029490
C014|g7729	-	conserved hypothetical protein
C014|g7745	-	replication fork protection component Swi3, putative
C014|g7751	-	conserved hypothetical protein
C014|g7752	-	conserved hypothetical protein
C014|g7754	-	hypothetical protein PMAA_100630
C014|g7757	-	cytochrome P450, putative
C014|g776	COG1028	short-chain dehydrogenase, putative
C014|g7761	COG0656	aldo-keto reductase, putative
C014|g777	COG0666	Pfs, NACHT and Ankyrin domain protein
C014|g7774	COG0477	hypothetical protein PMAA_100910
C014|g7775	COG0500	hypothetical protein PMAA_100920
C014|g7798	COG0531	choline transport protein, putative
C014|g7807	COG5265	ABC transporter, putative
C014|g7817	COG1020	nonribosomal peptide synthase, putative
C014|g7818	COG1020	nonribosomal peptide synthase, putative
C014|g7827	-	hypothetical protein PMAA_099750
C014|g7828	-	hypothetical protein PMAA_099760
C014|g7829	-	conserved hypothetical protein
C014|g7830	-	reverse transcriptase, putative
C014|g7832	-	conserved hypothetical protein
C014|g7840	COG3507	beta-xylosidase, putative
C014|g7845	COG3975	conserved hypothetical protein
C014|g7848	COG0111	dehydrogenase, putative
C014|g7861	-	conserved hypothetical protein
C014|g7864	-	conserved hypothetical protein
C014|g7876	-	chitinase 1 precursor, putative
C014|g7880	-	MFS multidrug transporter, putative
C014|g7882	COG0300	short-chain dehydrogenase, putative
C014|g7883	COG2124	cytochrome P450, putative
C014|g789	-	conserved hypothetical protein
C014|g7890	-	conserved hypothetical protein
C014|g7891	-	conserved hypothetical protein
C014|g7892	-	conserved hypothetical protein
C014|g7932	-	conserved hypothetical protein
C014|g7939	COG1680	D-aminopeptidase, putative
C014|g7964	COG0477	conserved hypothetical protein
C014|g7966	-	conserved hypothetical protein
C014|g7967	-	conserved hypothetical protein
C014|g7968	COG0702	conserved hypothetical protein
C014|g7969	COG0318	AMP-binding enzyme family protein
C014|g7971	COG0667	norsolorinic acid reductase, putative
C014|g7973	COG0500	O-methyltransferase, putative
C014|g7974	COG2132	multicopper oxidase, putative
C014|g7975	-	hypothetical protein PMAA_100420
C014|g7976	COG2303	glucose-methanol-choline (gmc) oxidoreductase, putative
C014|g7978	COG1028	oxidoreductase ucpA, putative
C014|g7984	COG1028	versicolorin reductase, putative
C014|g7987	-	scytalone dehydratase, putative
C014|g7997	-	aspergillopepsin A precursor, putative
C014|g8000	-	conserved hypothetical protein
C014|g8001	-	hypothetical protein PMAA_062410
C014|g8003	COG0624	N-carbamoyl-L-amino acid hydrolase, putative
C014|g8010	-	aspergillopepsin A precursor, putative
C014|g8012	COG0004	ammonium transporter, putative
C014|g8014	-	conserved hypothetical protein
C014|g8021	COG1028	short-chain dehydrogenase, putative
C014|g8023	-	conserved hypothetical protein
C014|g8025	COG3485	hydroxyquinol 1,2-dioxygenase, putative
C014|g8027	COG1397	ADP-ribosylglycohydrolase family protein
C014|g8029	COG0235	aldolase, putative
C014|g8031	-	conserved hypothetical protein
C014|g8033	-	conserved hypothetical protein
C014|g8036	-	conserved hypothetical protein
C014|g8041	COG0697	conserved hypothetical protein
C014|g8046	COG0329	dihydrodipicolinate synthase, putative
C014|g8053	-	conserved hypothetical protein
C014|g8054	-	conserved hypothetical protein
C014|g8056	COG2801	retrovirus polyprotein, putative
C014|g8060	-	short-chain dehydrogenase, putative
C014|g8061	COG2124	cytochrome P450, putative
C014|g8062	COG1228	conserved hypothetical protein
C014|g8067	-	hypothetical protein PMAA_007770
C014|g8068	-	conserved hypothetical protein
C014|g8069	COG1028	conserved hypothetical protein
C014|g8087	COG0477	MFS transporter, putative
C014|g8098	COG0465	mitochondrial chaperone bcs1, putative
C014|g8100	-	conserved hypothetical protein
C014|g8105	COG5096	AP-1 adaptor complex subunit beta, putative
C014|g8133	-	hypothetical protein PMAA_076990
C014|g8142	COG0666	ankyrin repeat-containing protein, putative
C014|g8145	-	conserved hypothetical protein
C014|g8151	-	conserved hypothetical protein
C014|g8152	COG0531	conserved hypothetical protein
C014|g8175	-	hypothetical protein PMAA_002120
C014|g8181	COG1075	conserved hypothetical protein
C014|g8185	-	hypothetical protein PMAA_102510
C014|g8186	-	conserved hypothetical protein
C014|g8190	COG0465	mitochondrial chaperone bcs1, putative
C014|g8191	-	hypothetical protein PMAA_102610
C014|g8198	COG3325	conserved hypothetical protein
C014|g8220	-	hypothetical protein PMAA_084860
C014|g8225	-	conserved hypothetical protein
C014|g8227	-	conserved hypothetical protein
C014|g8228	COG0288	conserved hypothetical protein
C014|g8230	-	conserved hypothetical protein
C014|g8231	COG1028	2-(R)-hydroxypropyl-CoM dehydrogenase, putative
C014|g8232	-	dimethylaniline monooxygenase, putative
C014|g8259	-	conserved hypothetical protein
C014|g8260	COG0553	alpha-1,6-mannosyltransferase subunit, putative
C014|g8263	-	conserved hypothetical protein
C014|g8264	-	conserved hypothetical protein
C014|g8267	COG0477	conserved hypothetical protein
C014|g8270	COG0654	2,4-dichlorophenol 6-monooxygenase, putative
C014|g8272	-	hypothetical protein PMAA_091110
C014|g8294	-	hypothetical protein PMAA_051930
C014|g8303	COG5147	DNA-binding protein eta2, putative
C014|g8310	COG2940	TPR domain protein
C014|g8311	-	conserved hypothetical protein
C014|g8314	COG3469	chitinase 3 precursor, putative
C014|g8329	COG0666	ankyrin repeat-containing protein, putative
C014|g8331	-	conserved hypothetical protein
C014|g8332	COG2124	N-alkane-inducible cytochrome P450, putative
C014|g8333	COG0604,COG2124	cytochrome P450, putative
C014|g8334	-	conserved hypothetical protein
C014|g8335	-	conserved hypothetical protein
C014|g8338	COG2124	N-alkane-inducible cytochrome P450, putative
C014|g8341	-	conserved hypothetical protein
C014|g8345	COG0462	ribose-phosphate pyrophosphokinase 1, putative
C014|g835	-	hypothetical protein PMAA_030200
C014|g8368	COG0412	conserved hypothetical protein
C014|g8369	-	hypothetical protein PMAA_062090
C014|g8371	-	aspergillopepsin A precursor, putative
C014|g8374	-	conserved hypothetical protein
C014|g8375	COG0514	DNA helicase recq, putative
C014|g8379	-	reverse transcriptase, putative
C014|g8413	-	conserved hypothetical protein
C014|g8418	-	hypothetical protein PMAA_102290
C014|g8420	COG0514	DNA helicase recq, putative
C014|g8421	-	conserved hypothetical protein
C014|g8429	-	reverse transcriptase, putative
C014|g8431	COG3344	reverse transcriptase, putative
C014|g8433	COG0667	aldo/keto reductase, putative
C014|g8439	COG0363	glucosamine-6-phosphate isomerase, putative
C014|g8440	-	AAA family ATPase, putative
C014|g8456	COG0693	conserved hypothetical protein
C014|g8457	COG0514	DNA helicase recq, putative
C014|g8461	-	conserved hypothetical protein
C014|g8467	-	hypothetical protein PMAA_050270
C014|g8470	-	conserved hypothetical protein
C014|g8471	-	aspergillopepsin A precursor, putative
C014|g8475	-	hypothetical protein PMAA_050270
C014|g8478	-	DNA helicase recq, putative
C014|g8479	COG0514	DNA helicase recq, putative
C014|g8481	-	conserved hypothetical protein
C014|g8483	-	hypothetical protein PMAA_062260
C014|g8485	-	conserved hypothetical protein
C014|g8486	COG1028	short-chain dehydrogenase, putative
C014|g8489	COG0514	DNA helicase recq, putative
C014|g8490	COG2801	retrovirus polyprotein, putative
C014|g8493	COG0514	DNA helicase recq, putative
C014|g8494	-	conserved hypothetical protein
C014|g8495	COG0514	DNA helicase recq, putative
C014|g8503	-	hypothetical protein PMAA_007790
C014|g8504	COG0514	DNA helicase recq, putative
C014|g8505	COG0514	DNA helicase recq, putative
C014|g8506	COG0514	DNA helicase recq, putative
C014|g8507	COG0514	DNA helicase recq, putative
C014|g8508	-	hypothetical protein PMAA_076710
C014|g8514	-	hypothetical protein PMAA_090260
C014|g8515	-	hypothetical protein PMAA_090260
C014|g8518	-	hypothetical protein PMAA_041630
C014|g8523	-	hypothetical protein PMAA_011230
C014|g8525	-	cutinase transcription factor 1 beta, putative
C014|g8526	-	60S ribosome subunit biogenesis protein NOP53
C014|g8531	-	hypothetical protein PMAA_084880
C014|g8532	-	hypothetical protein PMAA_065310
C014|g8533	-	hypothetical protein NFIA_032130
C014|g8534	-	DEHA2G11539p
C014|g8537	-	predicted protein
C014|g8538	-	conserved hypothetical protein
C014|g8539	-	conserved hypothetical protein
C014|g8541	-	hypothetical protein NFIA_032130
C014|g8542	-	DNA helicase recq, putative
C014|g8544	-	conserved hypothetical protein
C014|g8545	-	conserved hypothetical protein
C014|g8547	-	RNA helicase/RNAse III, putative
C014|g8548	-	retrovirus polyprotein, putative
C014|g8550	-	retrovirus polyprotein, putative
C014|g8552	-	DNA helicase recq, putative
C014|g8556	-	hypothetical protein PMAA_026930
C014|g8557	-	hypothetical protein NFIA_032130
C014|g8560	-	hypothetical protein PMAA_090390
C014|g8561	-	mucin, putative
C014|g8563	-	conserved hypothetical protein
C014|g8565	-	mitochondrial cytochrome b2, putative
C014|g8566	-	DNA polymerase epsilon, catalytic subunit A/POL2, putative
C014|g8567	-	conserved hypothetical protein
C014|g8569	-	hypothetical protein PMAA_038740
C014|g8570	-	DNA helicase recq, putative
C014|g8572	-	mitochondrial serine protease Pim1, putative
C014|g8575	COG2207	transcriptional regulator, AraC family
C014|g8577	-	nuclear migration protein (ApsA), putative
C014|g8578	COG2124	TfdA family oxidoreductase, putative
C014|g8579	-	antigenic mitochondrial protein HSP60, putative
C014|g8580	-	conserved hypothetical protein
C014|g8581	COG1779	zinc finger protein ZPR1
C014|g8582	COG1132	oligomycin resistance ATP-dependent permease yor1, putative
C014|g8583	-	C6 finger domain protein, putative
C014|g8584	-	N-acetylglucosamine-phosphate mutase
C014|g8585	-	eukaryotic translation initiation factor 3 subunit 2i, putative
C014|g8586	COG1028	C6 transcription factor, putative
C014|g8587	COG0100	putative 40s ribosomal protein s14 protein
C014|g8588	COG1132	oligomycin resistance ATP-dependent permease yor1, putative
C014|g8589	-	adaptin ear-binding coat-associated protein, putative
C014|g859	-	conserved hypothetical protein
C014|g8590	-	conserved hypothetical protein
C014|g8591	-	WD repeat protein
C014|g8592	-	protein phosphatase 2C, putative
C014|g8593	-	DNA helicase recq, putative
C014|g8594	-	FKBP-type peptidyl-prolyl isomerase, putative
C014|g8595	-	40S ribosomal protein S17
C014|g8596	-	MFS siderophore iron transporter, putative
C014|g8597	-	3-isopropylmalate dehydrogenase Leu2A
C014|g894	-	conserved hypothetical protein
C014|g929	COG0477	conserved hypothetical protein
C014|g93	-	hypothetical protein PMAA_033330
C014|g932	COG2124	cytochrome P450, putative
C014|g935	-	conserved hypothetical protein
C014|g948	COG0318	AMP dependent CoA ligase, putative
C014|g953	-	conserved hypothetical protein
C014|g954	COG0300	short-chain dehydrogenase, putative
C014|g967	-	conserved hypothetical protein
C014|g977	COG0604	quinone oxidoreductase, putative
C014|g992	COG0477	sugar transporter, putative
C014|g996	COG2124	cytochrome P450, putative
C014|g998	COG2124	cytochrome P450, putative
C014|g999	-	conserved hypothetical protein

## Sheet: A.fumigatus&P.capsulatum
Gene id	COG	Function
C003|g_1007	-	conserved hypothetical protein
C003|g_1019	-	integral membrane protein
C003|g_1021	COG0596	alpha/beta fold family hydrolase
C003|g_1027	COG5309	1,3-beta-glucanosyltransferase Bgt1
C003|g_108	-	alpha-galactosidase
C003|g_1127	-	hypothetical protein AFUA_1G12420
C003|g_1183	COG4297	conserved hypothetical protein
C003|g_12	-	conserved hypothetical protein
C003|g_1221	COG0477	MFS transporter
C003|g_1247	-	SH3 domain protein
C003|g_1281	COG1028	short-chain oxidoreductase
C003|g_1285	-	conserved hypothetical protein
C003|g_1294	-	integral membrane protein Pth11-like
C003|g_13	-	hypothetical protein AFUA_1G00230
C003|g_1300	COG5542	DUF409 domain protein
C003|g_1349	-	conserved hypothetical protein
C003|g_1355	COG0477	MFS allantoate transporter
C003|g_1369	-	Ser/Thr protein phosphatase superfamily
C003|g_140	-	conserved hypothetical protein
C003|g_1436	-	hypothetical protein AFUA_1G15540
C003|g_1483	-	conserved hypothetical protein
C003|g_1497	-	thioredoxin domain protein
C003|g_1520	COG0477	MFS hexose transporter
C003|g_1521	COG2723	beta-glucosidase
C003|g_1523	-	GPI anchored protein
C003|g_154	-	alpha-L-rhamnosidase A
C003|g_1573	-	hypothetical protein AFUA_1G16900
C003|g_1576	COG0688	phosphatidylserine decarboxylase
C003|g_1607	-	C6 transcription factor
C003|g_1611	-	conserved hypothetical protein
C003|g_1645	-	C6 transcription factor RegA
C003|g_1669	COG0753	catalase
C003|g_1680	COG0814	amino acid transporter
C003|g_1689	-	cell wall cysteine-rich protein
C003|g_1715	-	arabinosidase
C003|g_1736	-	hypothetical protein AFUA_2G00860
C003|g_1738	-	C6 finger domain protein
C003|g_1744	-	hypothetical protein AFUA_2G00940
C003|g_1746	COG0604	alcohol dehydrogenase, zinc-containing
C003|g_1790	COG0667	aldo-keto reductase
C003|g_1885	-	conserved hypothetical protein
C003|g_1952	COG5025	forkhead domain protein
C003|g_2104	-	C6 transcription factor
C003|g_2130	COG1071	pyruvate dehydrogenase E1 component alpha subunit
C003|g_2148	-	hypothetical protein AFUA_2G05050
C003|g_2156	-	ankyrin repeat protein
C003|g_2171	-	isoflavone reductase family protein
C003|g_2218	-	SAGA complex component (Sgf73)
C003|g_2285	COG2050	thioesterase family protein
C003|g_2300	COG1028	short chain dehydrogenase/reductase
C003|g_2313	COG1011	haloacid dehalogenase, type II
C003|g_2322	COG1546	competence/damage-inducible protein CinA
C003|g_2362	COG0240	glycerol 3-phosphate dehydrogenase (GfdB), putative
C003|g_2450	COG3323	conserved hypothetical protein
C003|g_2501	-	SNARE protein (Ufe1)
C003|g_2573	-	C6 transcription factor
C003|g_2587	-	conserved hypothetical protein
C003|g_261	-	mitochondrial phosphate carrier protein (Ptp)
C003|g_2617	-	RTA1 domain protein
C003|g_2680	COG5254	conserved hypothetical protein
C003|g_2689	-	F-box domain protein
C003|g_2859	-	conserved hypothetical protein
C003|g_29	-	Pc24g02420
C003|g_2913	-	malate dehydrogenase
C003|g_2963	COG3791	DUF636 domain protein
C003|g_2971	-	prenyl cysteine carboxyl methyltransferase
C003|g_3071	COG1881	conserved hypothetical protein
C003|g_3073	-	hypothetical protein AFUA_2G15380
C003|g_3077	-	conserved hypothetical protein
C003|g_3128	COG1063	alcohol dehydrogenase, zinc-containing
C003|g_3195	COG1073	alpha/beta superfamily hydrolase
C003|g_3228	-	nuclear protein SDK3
C003|g_3233	-	CAF1 family ribonuclease
C003|g_3235	-	conserved hypothetical protein
C003|g_325	-	conserved hypothetical protein
C003|g_3301	COG1275	C4-dicarboxylate transporter/malic acid transport protein, putative
C003|g_3306	-	conserved hypothetical protein
C003|g_3312	-	conserved hypothetical protein
C003|g_3319	-	hypothetical protein AFUA_2G17830
C003|g_3330	COG1028	integral membrane protein
C003|g_3332	COG5285	conserved hypothetical protein
C003|g_3355	-	hypothetical protein AFUA_3G00170
C003|g_3394	-	conserved hypothetical protein
C003|g_3399	COG1063	zinc-containing alcohol dehydrogenase
C003|g_3418	COG3491	oxidoreductase, 2OG-Fe(II) oxygenase family
C003|g_3420	-	putative exported protein
C003|g_3432	COG0500	hypothetical protein AFUA_3G00940
C003|g_3446	-	conserved hypothetical protein
C003|g_3459	COG0693	ThiJ/PfpI family protein
C003|g_3464	-	acetyltransferase, GNAT family family
C003|g_3480	-	DUF341 family oxidoreductase
C003|g_3501	-	RTA1 domain protein
C003|g_3505	COG0477	MFS hexose transporter
C003|g_3508	COG0477	MFS alpha-glucoside transporter
C003|g_351	-	GPI anchored serine-threonine rich protein
C003|g_3525	-	fungal specific transcription factor
C003|g_3526	COG0477	MFS multidrug transporter
C003|g_3545	COG0477	MFS allantoate transporter
C003|g_3551	COG1970	ion channel
C003|g_3553	-	C6 transcription factor
C003|g_3556	-	conserved hypothetical protein
C003|g_3562	COG2343	DUF427 domain protein
C003|g_3589	-	protein kinase
C003|g_3657	-	hypothetical protein AFUA_3G03210
C003|g_3662	-	conserved hypothetical protein
C003|g_3664	COG0654	FAD binding monooxygenase
C003|g_3670	COG0604	mitochondrial enoyl reductase
C003|g_3675	COG0110	sugar O-acetyltransferase
C003|g_3700	-	conserved hypothetical protein
C003|g_3702	COG1670	GNAT family acetyltransferase
C003|g_3712	-	hypothetical protein AFUA_3G03750
C003|g_3729	-	C6 transcription factor
C003|g_3807	-	C6 transcription factor (Fcr1), putative
C003|g_3879	-	conserved hypothetical protein
C003|g_40	COG1304	FMN dependent dehydrogenase
C003|g_404	-	fungal specific transcription factor
C003|g_4134	COG0477	MFS transporter
C003|g_4192	COG1186	peptidyl-tRNA hydrolase domain protein
C003|g_4312	-	cell wall protein, putative
C003|g_4321	-	hypothetical protein AFUA_3G11050
C003|g_4365	COG0531	GABA permease
C003|g_4418	-	conserved hypothetical protein
C003|g_4421	-	conserved hypothetical protein
C003|g_4448	-	conserved hypothetical protein
C003|g_4524	-	extracellular serine-threonine rich protein
C003|g_4525	COG0181	porphobilinogen deaminase Hem3
C003|g_4547	COG1100	Rho-like small GTPase
C003|g_4550	-	ubiquitin-like protein (HubA)
C003|g_456	-	HIT finger domain protein
C003|g_4566	COG1893	2-dehydropantoate 2-reductase family protein
C003|g_4584	COG1020	nonribosomal peptide synthase
C003|g_4586	-	conserved hypothetical protein
C003|g_4665	COG0717	dUTPase
C003|g_472	-	dynein light chain type 1, putative
C003|g_4723	COG0473	isocitrate dehydrogenase family protein
C003|g_4724	-	conserved hypothetical protein
C003|g_4730	-	conserved hypothetical protein
C003|g_4781	COG1028	short chain dehydrogenase
C003|g_4783	COG0402	chlorohydrolase family protein
C003|g_4845	-	Zn2+ dependent hydrolase
C003|g_4856	-	hypothetical protein AFUA_4G01210
C003|g_4859	-	hypothetical protein AFUA_4G01242
C003|g_4860	-	hypothetical protein NFIA_044070
C003|g_4862	-	integral membrane protein
C003|g_4863	-	hypothetical protein AFUA_4G01280
C003|g_4865	COG2377	UPF0075 family protein
C003|g_4866	-	DUF89 domain protein
C003|g_4867	-	conserved hypothetical protein
C003|g_4869	COG0477	MFS monosaccharide transporter
C003|g_4871	COG0477	MFS transporter of unkown specificity
C003|g_4874	-	hypothetical protein AFUB_101870
C003|g_4875	-	C6 transcription factor
C003|g_4895	-	hypothetical protein AFUA_4G01590
C003|g_4904	-	conserved hypothetical protein
C003|g_4993	-	polyhydroxybutyrate depolymerase
C003|g_5008	COG0174	glutamine synthetase
C003|g_5009	COG3616	conserved hypothetical protein
C003|g_5012	COG0477	phthalate transporter
C003|g_5041	-	phosphopantetheinyl transferase PptB
C003|g_5084	-	conserved hypothetical protein
C003|g_532	-	conserved hypothetical protein
C003|g_5331	-	conserved hypothetical protein
C003|g_5353	-	GNAT family acetyltransferase Nat4
C003|g_5461	COG4922	conserved hypothetical protein
C003|g_5483	COG0524	pfkB family carbohydrate kinase superfamily
C003|g_5487	-	acetyltransferase, GNAT family family
C003|g_5490	-	major allergen Asp F2
C003|g_5621	COG2162	N-acetyltransferase family protein
C003|g_5644	-	conserved hypothetical protein
C003|g_5655	COG5542	DUF409 domain protein
C003|g_566	-	GPI anchored serine-rich protein
C003|g_5707	-	conserved hypothetical protein
C003|g_5734	-	DNA repair protein (Rad1)
C003|g_5740	COG0537	HIT domain protein
C003|g_5900	-	conserved hypothetical protein
C003|g_5951	COG2132	gip1
C003|g_5968	-	conserved hypothetical protein
C003|g_5995	COG1670	GNAT family acetyltransferase
C003|g_6012	COG1657	squalene-hopene-cyclase
C003|g_6013	COG2124	cytochrome P450 oxidoreductase/alkane hydroxylase
C003|g_6021	-	conserved hypothetical protein
C003|g_6022	-	hypothetical protein AFUA_5G00210
C003|g_6029	COG0477	MFS sugar transporter
C003|g_6050	COG1621	exoinulinase InuD
C003|g_6052	COG0477	MFS alpha-glucoside transporter
C003|g_6053	-	conserved hypothetical protein
C003|g_6055	COG1621	inulinase
C003|g_6068	-	hypothetical protein AFUA_5G00660
C003|g_6083	-	hypothetical protein AFUA_5G00820
C003|g_6087	COG0346	conserved hypothetical protein
C003|g_6095	-	C6 transcription factor
C003|g_6098	COG0477	MFS multidrug transporter
C003|g_6105	-	hypothetical protein AFUA_5G01050
C003|g_6123	COG2084	oxidoreductase
C003|g_6124	-	ankyrin repeat protein
C003|g_613	COG0402	zinc metallopeptidase
C003|g_6134	COG2124	cytochrome P450
C003|g_6148	COG2040	homocysteine S-methyltransferase
C003|g_6157	COG0142	geranylgeranyl pyrophosphate synthase
C003|g_6158	COG0613	PHP domain protein
C003|g_6190	-	GPI anchored protein
C003|g_6228	-	peroxidase
C003|g_6236	-	conserved hypothetical protein
C003|g_6359	-	conserved hypothetical protein
C003|g_6379	-	conidiation-specific protein Con-10
C003|g_644	-	high expression lethality protein Hel10
C003|g_6494	-	AT DNA binding protein
C003|g_6573	-	conserved hypothetical protein
C003|g_6584	COG3791	DUF636 domain protein
C003|g_66	-	conserved hypothetical protein
C003|g_6645	-	conserved hypothetical protein
C003|g_6656	-	F-box domain and ankyrin repeat protein
C003|g_6816	COG4221	short chain dehydrogenase/reductase family oxidoreductase, putative
C003|g_6875	-	C6 finger domain protein
C003|g_6886	-	extracellular serine-threonine rich protein
C003|g_6909	-	conserved hypothetical protein
C003|g_6925	COG0543,COG2041,COG5274	nitrate reductase
C003|g_7016	-	APSES transcription factor, putative
C003|g_712	-	conserved hypothetical protein
C003|g_7129	-	U6 small nuclear ribonucleoprotein (Lsm3)
C003|g_7187	COG0477	MFS transporter
C003|g_7221	-	RING finger domain protein
C003|g_7246	-	calcium binding protein Caleosin
C003|g_7283	-	lipase
C003|g_73	-	hypothetical protein AFUA_1G00830
C003|g_7328	COG2939	carboxypeptidase Y
C003|g_7340	-	fucose-specific lectin FleA
C003|g_7347	COG3961	pyruvate decarboxylase
C003|g_7349	COG0346	glyoxalase family protein
C003|g_7354	-	mitochondria protein Fmp29
C003|g_7383	-	C6 transcription factor
C003|g_7384	COG0477	MFS transporter
C003|g_7387	COG0737	Ser/Thr protein phosphatase family protein
C003|g_7400	-	conserved hypothetical protein
C003|g_7410	COG1167	aminotransferase
C003|g_7419	-	hypothetical protein AFUA_6G00460
C003|g_7428	COG5597	glycosyl transferase family 8 family
C003|g_7437	-	hypothetical protein AFUA_6G00650
C003|g_7449	COG3507	extracellular arabinanase
C003|g_7499	-	conserved hypothetical protein
C003|g_7509	-	conserved hypothetical protein
C003|g_7528	-	alpha-galactosidase
C003|g_7531	-	hypothetical protein AFUA_6G02580
C003|g_7548	-	nascent polypeptide-associated complex (NAC) subunit
C003|g_7593	COG0591	solute symporter family transporter
C003|g_7594	-	conidiation-specific protein (Con-10)
C003|g_7603	COG0473,COG1335	isochorismatase family hydrolase
C003|g_7609	COG0454	GNAT family N-acetyltransferase
C003|g_7645	COG0477	MFS allantoate transporter
C003|g_7665	COG4638	iron-sulfur cluster-binding protein
C003|g_77	-	conserved hypothetical protein
C003|g_7717	-	alpha-1,2-mannosyltransferase (Mnn2)
C003|g_7800	-	conserved hypothetical protein
C003|g_783	COG3386	lactonohydrolase
C003|g_7863	-	RNA polymerase II mediator complex subunit Srb5
C003|g_7962	COG0229	methionine-R-sulfoxide reductase SelR
C003|g_7979	-	conserved hypothetical protein
C003|g_8045	COG3540	alkaline phosphatase
C003|g_810	-	acetyltransferase, GNAT family family
C003|g_8114	-	hypothetical protein AFUA_6G09390
C003|g_8131	-	conserved hypothetical protein
C003|g_8150	COG2124	cytochrome P450 monooxygenase
C003|g_8151	COG0142	geranylgeranyl diphosphate synthase
C003|g_8152	COG3325	class V chitinase
C003|g_8153	-	LysM domain protein
C003|g_8157	-	conserved hypothetical protein
C003|g_8158	-	conserved hypothetical protein
C003|g_8194	-	conserved hypothetical protein
C003|g_820	-	S-adenosylmethionine-dependent methyltransferase
C003|g_8204	-	conserved hypothetical protein
C003|g_8215	-	conserved hypothetical protein
C003|g_8279	-	C6 transcription factor
C003|g_8285	COG5048	C2H2 finger domain protein (Ezf)
C003|g_8311	-	pyridoxamine phosphate oxidase family protein
C003|g_8319	-	C6 transcription factor
C003|g_8321	-	conserved hypothetical protein
C003|g_8338	-	hypothetical protein AFUA_6G11720
C003|g_8363	-	hypothetical protein AFUA_6G12000
C003|g_8367	COG0477	MFS sugar permease
C003|g_8490	COG0265	26S proteasome non-ATPase regulatory subunit 9, putative
C003|g_8499	-	arsenate reductase (Arc2)
C003|g_8506	COG2220	conserved hypothetical protein
C003|g_8545	-	conserved hypothetical protein
C003|g_8558	-	GPI anchored protein
C003|g_8559	-	conserved hypothetical protein
C003|g_8560	COG1835	acyltransferase
C003|g_8561	COG3774	glycosyl transferase
C003|g_8598	-	ADAM family of metalloprotease ADM-A
C003|g_8603	COG5444	conserved hypothetical protein
C003|g_8613	-	conserved hypothetical protein
C003|g_8616	COG2723	beta-glucosidase
C003|g_8630	COG0491	metallo-beta-lactamase domain protein
C003|g_8638	-	C6 transcription factor
C003|g_8643	COG1657	squalene-hopene-cyclase
C003|g_8650	-	esterase
C003|g_8682	-	C6 and C2H2 transcription factor RegA-like
C003|g_8683	-	chitin binding domain protein Peritrophin-A
C003|g_8701	-	lipoxygenase
C003|g_8708	-	integral membrane protein
C003|g_8718	-	cytidine deaminase
C003|g_8729	COG2124	cytochrome P450 alkane hydroxylase
C003|g_8783	-	conserved hypothetical protein
C003|g_883	-	conserved hypothetical protein
C003|g_8872	-	hypothetical protein AFUA_7G02590
C003|g_898	-	conserved hypothetical protein
C003|g_8988	-	hypothetical protein AFUB_090310
C003|g_9002	-	hypothetical protein AFUA_7G04920
C003|g_9009	COG0717	dUTP diphosphatase Dut
C003|g_9012	-	polysaccharide export protein (CAP59), putative
C003|g_9125	-	endoglucanase
C003|g_9174	-	conserved hypothetical protein
C003|g_9185	-	conserved hypothetical protein
C003|g_9197	-	Dyp-type peroxidase family protein
C003|g_9219	COG3335	conserved hypothetical protein
C003|g_9240	-	conserved hypothetical protein
C003|g_9255	-	hypothetical protein AFUA_7G08520
C003|g_9256	-	conserved hypothetical protein
C003|g_9275	-	conserved hypothetical protein
C003|g_928	-	conserved hypothetical protein
C003|g_9285	COG0666	F-box domain and ankyrin repeat protein
C003|g_9297	COG1073	DltD N-terminal domain protein
C003|g_93	-	conserved hypothetical protein
C003|g_9300	COG0024	methionine aminopeptidase, type II
C003|g_9301	-	C6 finger transcription factor
C003|g_9302	-	conserved hypothetical protein
C003|g_9305	-	conserved hypothetical protein
C003|g_9306	COG5285	phytanoyl-CoA dioxygenase family protein
C003|g_9307	COG3321	PKS-like enzyme
C003|g_9311	COG0596	alpha/beta hydrolase
C003|g_9313	-	methyltransferase SirN-like
C003|g_9314	-	cytochrome P450 oxidoreductase, putative
C003|g_9315	-	alpha/beta hydrolase
C003|g_9316	COG0625	glutathione S-transferase
C003|g_9320	-	dimethylallyl tryptophan synthase
C003|g_9323	-	LPS glycosyltransferase
C003|g_9385	-	epsilon-lactone hydrolase
C003|g_9386	-	hypothetical protein AFUA_8G01290
C003|g_9395	-	NB-ARC and TPR domain protein
C003|g_9414	COG1397	ADP-ribosylglycohydrolase family protein
C003|g_9417	-	conserved hypothetical protein
C003|g_9428	-	antigenic thaumatin domain protein
C003|g_9431	-	acyl-CoA oxidase
C003|g_9438	-	conserved hypothetical protein
C003|g_9442	COG0306	phosphate-repressible phosphate permease
C003|g_9477	-	conserved hypothetical protein
C003|g_9521	-	conserved hypothetical protein
C003|g_9522	-	hypothetical protein AFUA_8G02680
C003|g_9590	-	GPI anchored protein
C003|g_9592	-	conserved hypothetical protein
C003|g_9638	-	GPI anchored glycoprotein
C003|g_9654	-	conserved hypothetical protein
C003|g_9658	-	neutral amino acid permease
C003|g_97	-	conserved hypothetical protein
C003|g_9722	-	C6 finger domain protein
C003|g_9739	-	pectate lyase
C003|g_9748	COG1304	FMN dependent dehydrogenase
C003|g_9763	-	conserved hypothetical protein
C003|g_9765	COG3654	DOC family protein
C003|g_9772	-	hypothetical glutamine rich protein
C003|g_9775	-	casein kinase family protein
C003|g_9778	-	Patatin-like serine hydrolase
C003|g_9808	-	MFS transporter
C003|g_9817	-	hypothetical protein AFUA_8G06710
C003|g_9823	-	hypothetical protein AFUA_8G06785
C003|g_9826	-	hypothetical protein AFUA_8G06810
C003|g_9829	COG1028	oxidoreductase, short chain dehydrogenase/reductase family
C003|g_9867	-	conserved hypothetical protein
C003|g_9869	-	integral membrane protein
C003|g_9877	COG0596	alpha/beta hydrolase
C011|qm3-unitig_15g6041	COG0753	unnamed protein product
C011|qm3-unitig_15g6066	-	Pc16g13500
C011|qm3-unitig_15g6079	-	Ser/Thr protein phosphatase superfamily
C011|qm3-unitig_15g6100	-	Pc22g20680
C011|qm3-unitig_15g6101	COG0477	Pc16g13950
C011|qm3-unitig_15g6108	-	Pc16g14040
C011|qm3-unitig_15g6126	-	putative alpha-galactosidase alpha-n-acetylgalactosaminidase protein
C011|qm3-unitig_15g6135	-	Pc21g06280
C011|qm3-unitig_15g6136	-	Pc21g06270
C011|qm3-unitig_15g6137	COG1835	Pc21g06260
C011|qm3-unitig_15g6138	COG3774	Pc21g06250
C011|qm3-unitig_15g6196	-	Integral membrane protein, putative
C011|qm3-unitig_15g6208	-	Pc16g12480
C011|qm3-unitig_15g6237	-	conserved hypothetical protein
C011|qm3-unitig_15g6270	COG0477	Pc14g00400
C011|qm3-unitig_15g6284	-	hypothetical protein FPSE_07971
C011|qm3-unitig_15g6423	-	hypothetical protein PDIG_40420
C011|qm3-unitig_15g6515	COG2723	beta-glucosidase 1B
C011|qm3-unitig_15g6603	-	Pc12g13760
C011|qm3-unitig_15g6612	-	hypothetical protein AFUB_048270
C011|qm3-unitig_15g6638	-	hypothetical protein Ao3042_05610
C011|qm3-unitig_15g6683	-	prenyltransferase
C011|qm3-unitig_15g6766	COG2040	Pc22g15090
C011|qm3-unitig_15g6770	-	Pc22g15070
C011|qm3-unitig_15g6771	-	hypothetical protein NFIA_079740
C011|qm3-unitig_15g6832	COG0181	porphobilinogen deaminase Hem3, putative
C011|qm3-unitig_15g6833	-	hypothetical protein AFUA_6G00650
C011|qm3-unitig_15g6857	-	Conidiation-specific protein Con-10, putative
C011|qm3-unitig_15g6859	COG0737	Ser/Thr protein phosphatase
C011|qm3-unitig_15g6880	-	hypothetical protein PDIP_51210
C011|qm3-unitig_15g6942	-	Pc12g10060
C011|qm3-unitig_15g6956	-	hypothetical protein PDIP_50570
C011|qm3-unitig_15g6967	-	hypothetical protein ACLA_042600
C011|qm3-unitig_15g7007	-	Pc21g17350
C011|qm3-unitig_15g7030	-	GPI anchored protein, putative
C011|qm3-unitig_15g7031	COG2723	putative beta-glucosidase
C011|qm3-unitig_15g7032	COG0477	hypothetical protein PDE_09534
C011|qm3-unitig_15g7059	COG4221	Pc21g16840
C011|qm3-unitig_15g7112	-	hypothetical protein NFIA_044750
C011|qm3-unitig_15g7190	COG0306	hypothetical protein PDE_02186
C011|qm3-unitig_15g7195	-	Pc21g15130
C011|qm3-unitig_15g7216	-	Pc22g25910
C011|qm3-unitig_15g7217	COG0814	Pc22g00030
C011|qm3-unitig_15g7251	-	Pc21g14510
C011|qm3-unitig_15g7264	COG2050	Pc21g14380
C011|qm3-unitig_16g6002	COG0596	uncharacterized protein FFUJ_06617
C011|qm3-unitig_17g1023	COG0604	predicted protein
C011|qm3-unitig_17g124	-	hypothetical protein AOR_1_1722054
C011|qm3-unitig_17g129	-	Pc12g05990
C011|qm3-unitig_17g136	COG5048	hypothetical protein PDE_02163
C011|qm3-unitig_17g15	COG1020	predicted protein
C011|qm3-unitig_17g164	COG2084	oxidoreductase, putative
C011|qm3-unitig_17g176	-	GABA permease
C011|qm3-unitig_17g235	-	Pc20g01090
C011|qm3-unitig_17g316	COG3491	hypothetical protein MAC_06899
C011|qm3-unitig_17g339	COG0110	sugar O-acetyltransferase, putative
C011|qm3-unitig_17g356	COG0477	hypothetical protein AN2892.2
C011|qm3-unitig_17g496	-	mitochondrial phosphate carrier protein
C011|qm3-unitig_17g506	-	hypothetical protein PDIG_42130
C011|qm3-unitig_17g55	COG1670	acetyltransferase
C011|qm3-unitig_17g586	-	SNARE protein (Ufe1), putative
C011|qm3-unitig_17g621	-	hypothetical protein AFUA_6G02580
C011|qm3-unitig_17g63	-	Pc20g01720
C011|qm3-unitig_17g642	-	hypothetical protein AN8339.2
C011|qm3-unitig_17g671	-	Pc22g20620
C011|qm3-unitig_17g693	-	hypothetical protein PDIP_63970
C011|qm3-unitig_17g779	COG0306	phosphate-repressible phosphate permease, putative
C011|qm3-unitig_17g800	COG5254	hypothetical protein PDIG_06300
C011|qm3-unitig_17g819	-	chitin binding Peritrophin-A domain protein
C011|qm3-unitig_17g829	-	Pc15g00130
C011|qm3-unitig_17g874	-	hypothetical protein NFIA_041100
C011|qm3-unitig_17g893	-	Pc20g14340
C011|qm3-unitig_17g941	COG1546	hypothetical protein W97_07429
C011|qm3-unitig_17g970	-	hypothetical protein PDIG_86090
C011|qm3-unitig_17g971	-	Pc20g15240
C011|qm3-unitig_18g4412	-	hypothetical protein COCHEDRAFT_1210991
C011|qm3-unitig_18g4476	-	hypothetical protein CPC735_015200
C011|qm3-unitig_18g4477	-	hypothetical protein PUNSTDRAFT_49977
C011|qm3-unitig_18g4485	COG4297	Pc13g11720
C011|qm3-unitig_18g4500	COG0667	oxidoreductase
C011|qm3-unitig_18g4528	-	Pc13g11250
C011|qm3-unitig_18g4533	-	hypothetical protein ANI_1_306114
C011|qm3-unitig_18g4534	-	epsilon-lactone hydrolase, putative
C011|qm3-unitig_18g4544	-	hypothetical protein PDE_00779
C011|qm3-unitig_18g4577	COG0596	unnamed protein product
C011|qm3-unitig_18g4610	COG0174	Pc12g14940
C011|qm3-unitig_18g4626	-	putative pectate lyase 1
C011|qm3-unitig_18g4655	COG0717	dUTPase
C011|qm3-unitig_18g4708	-	Pc21g20980
C011|qm3-unitig_18g4759	-	hypothetical protein GLAREA_10230
C011|qm3-unitig_18g4782	-	Pc13g13780
C011|qm3-unitig_18g4828	-	Pc13g13640
C011|qm3-unitig_18g4881	COG5309	Pc13g08730
C011|qm3-unitig_18g4901	COG1073	hypothetical protein NFIA_093920
C011|qm3-unitig_18g4903	COG0024	methionine aminopeptidase
C011|qm3-unitig_18g4904	-	C6 finger transcription factor
C011|qm3-unitig_18g4905	-	conserved hypothetical protein
C011|qm3-unitig_18g4909	-	hypothetical protein NFIA_093950
C011|qm3-unitig_18g4910	COG5285	phytanoyl-CoA dioxygenase, putative
C011|qm3-unitig_18g4911	COG3321	PKS-like enzyme
C011|qm3-unitig_18g4914	COG0596	conserved hypothetical protein
C011|qm3-unitig_18g4916	-	methyltransferase SirN-like
C011|qm3-unitig_18g4917	-	cytochrome P450 oxidoreductase, putative
C011|qm3-unitig_18g4918	-	alpha/beta hydrolase
C011|qm3-unitig_18g4919	COG0625	translation elongation factor eEF-1, gamma subunit, putative
C011|qm3-unitig_18g4926	-	Pc13g08550
C011|qm3-unitig_18g4955	COG2837	dyp-type peroxidase family protein
C011|qm3-unitig_18g4995	-	hypothetical protein PDIG_15940
C011|qm3-unitig_18g5066	COG0477	Pc12g01830
C011|qm3-unitig_18g5078	-	hypothetical protein PDIG_41620
C011|qm3-unitig_18g5140	-	hypothetical protein PDIG_46990
C011|qm3-unitig_18g5259	-	acyl-CoA oxidase
C011|qm3-unitig_18g5270	-	hypothetical protein AOR_1_1722054
C011|qm3-unitig_18g5322	COG1275	C4-dicarboxylate transporter/malic acid transport protein, putative
C011|qm3-unitig_18g5323	COG1304	FMN dependent dehydrogenase
C011|qm3-unitig_18g5325	COG0477	transketolase
C011|qm3-unitig_18g5351	-	Pc20g06270
C011|qm3-unitig_18g5353	COG2220	Pc22g00980
C011|qm3-unitig_18g5374	COG4638	Pc20g13110
C011|qm3-unitig_18g5400	COG0295	Pc20g13380
C011|qm3-unitig_18g5421	COG4922	hypothetical protein NFIA_106720
C011|qm3-unitig_18g5429	COG2020	hypothetical protein PDE_03479
C011|qm3-unitig_18g5456	-	hypothetical protein Ao3042_08860
C011|qm3-unitig_18g5463	-	Pc16g03100
C011|qm3-unitig_18g5465	-	conserved hypothetical protein
C011|qm3-unitig_1g11066	COG1028	Pc20g11020
C011|qm3-unitig_21g7314	-	hypothetical protein AFUA_7G04920
C011|qm3-unitig_21g7376	-	hypothetical protein PDIG_49440
C011|qm3-unitig_21g7461	-	Acetyltransferase, GNAT family
C011|qm3-unitig_21g7470	-	TPA: S-adenosylmethionine-dependent methyltransferase, putative (AFU_orthologue; AFUA_1G09360)
C011|qm3-unitig_21g7495	-	Pc16g11970
C011|qm3-unitig_21g7524	-	C6 transcription factor, putative
C011|qm3-unitig_21g7564	-	Pc20g11970
C011|qm3-unitig_21g7597	-	Pc12g06530
C011|qm3-unitig_21g7629	-	Pc22g09040
C011|qm3-unitig_21g7655	COG1397	Pc22g04390
C011|qm3-unitig_21g7706	-	Pc22g04900
C011|qm3-unitig_21g7739	-	hypothetical protein PDIP_86040
C011|qm3-unitig_21g7743	COG0537	Pc22g05280
C011|qm3-unitig_21g7812	COG5542	Pc22g06140
C011|qm3-unitig_21g7816	-	Pc22g06200
C011|qm3-unitig_21g7839	-	hypothetical protein AOR_1_242024
C011|qm3-unitig_21g7850	-	hypothetical protein PDIG_87630
C011|qm3-unitig_21g7860	COG2124	Pc18g04990
C011|qm3-unitig_21g7890	COG2162	Pc22g06840
C011|qm3-unitig_21g7936	-	hypothetical protein PDIG_91290
C011|qm3-unitig_21g7938	-	conserved hypothetical protein
C011|qm3-unitig_21g7963	-	Pc22g07480
C011|qm3-unitig_21g7998	-	Pc22g08220
C011|qm3-unitig_21g8015	-	hypothetical protein NFIA_055200
C011|qm3-unitig_21g8027	COG5048	Pc21g21760
C011|qm3-unitig_21g8072	-	Pc06g00060
C011|qm3-unitig_21g8088	-	Pc21g15430
C011|qm3-unitig_23g10935	-	hypothetical protein AFUA_1G00830
C011|qm3-unitig_23g10939	-	hypothetical protein
C011|qm3-unitig_23g10975	-	hypothetical protein NFIA_062880
C011|qm3-unitig_24g11005	-	Pc21g03660
C011|qm3-unitig_24g11012	-	Pc24g00890
C011|qm3-unitig_24g11021	COG1071	Pc12g05620
C011|qm3-unitig_24g11023	COG1028	short chain dehydrogenase/reductase, putative
C011|qm3-unitig_24g11029	COG0543,COG2041,COG5274	Pc21g17200
C011|qm3-unitig_27g8124	COG0402	chlorohydrolase family protein, putative
C011|qm3-unitig_39g4266	-	Pc24g00890
C011|qm3-unitig_39g4282	COG3654	hypothetical protein
C011|qm3-unitig_39g4295	-	thioredoxin, putative
C011|qm3-unitig_40g1729	-	Pc24g00890
C011|qm3-unitig_40g1740	-	Pc17g00880
C011|qm3-unitig_42g3208	-	Pc20g05780
C011|qm3-unitig_42g3311	COG1100	Pc13g14520
C011|qm3-unitig_42g3314	-	Ubiquitin-like modifier HUB1
C011|qm3-unitig_42g3343	-	Pc13g14140
C011|qm3-unitig_42g3344	-	Pc13g14130
C011|qm3-unitig_42g3364	COG1064	pyruvate decarboxylase
C011|qm3-unitig_42g3393	-	Pc18g00930
C011|qm3-unitig_42g3404	-	hypothetical protein PDE_04279
C011|qm3-unitig_42g3446	-	hypothetical protein NFIA_060520
C011|qm3-unitig_42g3448	COG1231	flavin-containing amine oxidase, putative
C011|qm3-unitig_42g3450	-	hypothetical protein ANI_1_1420084
C011|qm3-unitig_42g3465	-	Pc18g00320
C011|qm3-unitig_42g3468	-	conserved hypothetical protein
C011|qm3-unitig_42g3557	-	hypothetical protein PDIG_81660
C011|qm3-unitig_42g3620	COG0738	putative l-fucose permease glucose galactose transporter protein
C011|qm3-unitig_42g3656	COG5444	Pc12g15480
C011|qm3-unitig_42g3682	COG1186	Pc12g15770
C011|qm3-unitig_42g3762	-	Pc21g22880
C011|qm3-unitig_42g3767	-	hypothetical protein AOR_1_40124
C011|qm3-unitig_42g3769	-	hypothetical protein AFUB_080050
C011|qm3-unitig_42g3771	COG3621	hypothetical protein CIMG_08728
C011|qm3-unitig_42g3772	COG0515	casein kinase family protein
C011|qm3-unitig_42g3773	-	putative glutamine rich protein
C011|qm3-unitig_42g3774	-	Serine/threonine-protein kinase bur1
C011|qm3-unitig_42g3787	COG0477	MFS transporter, putative
C011|qm3-unitig_42g3827	-	hypothetical protein COCSADRAFT_282588
C011|qm3-unitig_42g3907	-	Pc21g09360
C011|qm3-unitig_42g3916	-	Pc21g09650
C011|qm3-unitig_42g3926	COG0477	Pc21g09830
C011|qm3-unitig_42g3995	-	saponin hydrolase precursor
C011|qm3-unitig_42g4043	-	Pc21g11510
C011|qm3-unitig_42g4107	-	conserved hypothetical protein
C011|qm3-unitig_42g4129	-	Pc18g02260
C011|qm3-unitig_42g4147	COG1893	2-dehydropantoate 2-reductase family protein, putative
C011|qm3-unitig_42g4149	-	TPA: conserved hypothetical protein
C011|qm3-unitig_44g8207	-	hypothetical protein AOR_1_756084
C011|qm3-unitig_44g8209	-	hypothetical protein NFIA_001450
C011|qm3-unitig_44g8239	COG0604	Pc22g24990
C011|qm3-unitig_44g8302	COG0265	Pc22g01250
C011|qm3-unitig_44g8345	-	hypothetical protein PDIP_31810
C011|qm3-unitig_44g8383	COG1028	Short-chain oxidoreductase, putative
C011|qm3-unitig_44g8406	COG0346	hypothetical protein
C011|qm3-unitig_44g8515	COG3325	hypothetical protein AOR_1_370034
C011|qm3-unitig_44g8517	COG0666	ankyrin repeat-containing protein
C011|qm3-unitig_44g8518	-	LysM domain protein
C011|qm3-unitig_44g8519	COG0477	MFS sugar transporter, putative
C011|qm3-unitig_44g8520	-	hypothetical protein NFIA_043960
C011|qm3-unitig_44g8521	-	DUF89 domain protein
C011|qm3-unitig_44g8522	COG2377	UPF0075 family protein
C011|qm3-unitig_44g8556	-	Pc21g21680
C011|qm3-unitig_44g8591	-	Pc21g20630
C011|qm3-unitig_44g8669	-	hypothetical protein
C011|qm3-unitig_44g8684	-	Pc21g19490
C011|qm3-unitig_44g8690	-	CAF1 family ribonuclease, putative
C011|qm3-unitig_44g8692	-	hypothetical protein PDE_07840
C011|qm3-unitig_44g8757	-	hypothetical protein AOR_1_1494024
C011|qm3-unitig_44g8801	-	Pc22g26880
C011|qm3-unitig_44g8802	COG1028	short chain dehydrogenase/reductase, putative
C011|qm3-unitig_44g8810	COG0591	TPA: solute symporter family transporter (AFU_orthologue; AFUA_6G03200)
C011|qm3-unitig_44g8811	-	Pc18g02680
C011|qm3-unitig_44g8823	-	hypothetical protein PDIP_31810
C011|qm3-unitig_44g8827	-	Pc15g01550
C011|qm3-unitig_44g8845	-	Pc22g26880
C011|qm3-unitig_44g8850	COG1071	Pc12g05620
C011|qm3-unitig_44g8855	COG0591	TPA: solute symporter family transporter (AFU_orthologue; AFUA_6G03200)
C011|qm3-unitig_44g8912	-	Pc18g01680
C011|qm3-unitig_44g8959	-	Pc18g02360
C011|qm3-unitig_44g8964	COG2343	hypothetical protein PDE_01407
C011|qm3-unitig_44g9040	-	Pc13g02350
C011|qm3-unitig_44g9055	COG0477	MFS transporter, putative
C011|qm3-unitig_44g9073	-	NPP1 domain protein
C011|qm3-unitig_44g9075	COG0477	Pc21g05100
C011|qm3-unitig_44g9076	-	Pc21g05090
C011|qm3-unitig_44g9092	-	hypothetical protein MGYG_08853
C011|qm3-unitig_44g9093	-	hypothetical protein MGYG_08854
C011|qm3-unitig_44g9094	-	ankyrin repeat protein
C011|qm3-unitig_44g9191	-	hypothetical protein PDIP_68660
C011|qm3-unitig_44g9249	-	Pc13g06130
C011|qm3-unitig_44g9286	COG0477	Pc16g05700
C011|qm3-unitig_44g9287	-	hypothetical protein ANI_1_602054
C011|qm3-unitig_44g9300	-	hypothetical protein PDIG_23340
C011|qm3-unitig_44g9363	-	Pc13g07410
C011|qm3-unitig_44g9401	-	hypothetical protein PDIP_88050
C011|qm3-unitig_44g9455	-	hypothetical protein AFUA_6G12000
C011|qm3-unitig_44g9520	-	Pc16g09040
C011|qm3-unitig_44g9563	-	hypothetical protein PDE_02896
C011|qm3-unitig_44g9602	-	hypothetical protein PDE_02935
C011|qm3-unitig_44g9611	COG0491	Pc16g09730
C011|qm3-unitig_44g9615	-	Integral membrane protein
C011|qm3-unitig_44g9785	COG3386	lactonohydrolase
C011|qm3-unitig_44g9808	COG2723	beta-glucosidase, putative
C011|qm3-unitig_44g9809	-	hypothetical protein ATEG_07141
C011|qm3-unitig_51g5500	COG3791	hypothetical protein PDE_06637
C011|qm3-unitig_51g5525	COG0666	ankyrin repeat domain protein
C011|qm3-unitig_51g5528	-	Pc12g06450
C011|qm3-unitig_51g5529	-	hypothetical protein NFIA_044010
C011|qm3-unitig_51g5539	COG1028	short chain dehydrogenase
C011|qm3-unitig_51g5585	-	Pc12g12530
C011|qm3-unitig_51g5611	-	Pc12g12150
C011|qm3-unitig_51g5612	COG1167,COG5078	Pc12g12140
C011|qm3-unitig_51g5632	-	P-type ATPase
C011|qm3-unitig_51g5714	-	Pc12g10640
C011|qm3-unitig_51g5729	COG3507	Pc12g10800
C011|qm3-unitig_51g5754	COG1254	predicted protein
C011|qm3-unitig_51g5780	-	Pc16g11390
C011|qm3-unitig_51g5782	-	phosphatidylserine decarboxylase, putative
C011|qm3-unitig_51g5787	COG0240	Pc20g06370
C011|qm3-unitig_51g5796	-	hypothetical protein PDIP_37040
C011|qm3-unitig_51g5816	COG0229	hypothetical protein PDIP_36800
C011|qm3-unitig_51g5872	COG0477	MFS allantoate transporter, putative
C011|qm3-unitig_51g5875	COG0477	MFS transporter
C011|qm3-unitig_51g5876	COG0329	Pc21g18890
C011|qm3-unitig_51g5877	-	conserved hypothetical protein
C011|qm3-unitig_51g5878	-	hypothetical protein NFIA_098530
C011|qm3-unitig_51g5916	COG0693	hypothetical protein PDE_07292
C011|qm3-unitig_52g1080	-	Pc22g13400
C011|qm3-unitig_52g1232	COG1028	short chain dehydrogenase/reductase
C011|qm3-unitig_52g1246	COG1011	Haloacid dehalogenase, type II
C011|qm3-unitig_52g1250	-	Esterase, putative
C011|qm3-unitig_52g1279	COG0454	Pc13g04670
C011|qm3-unitig_52g1431	COG3323	Pc16g10520
C011|qm3-unitig_52g1439	COG3791	Pc22g13630
C011|qm3-unitig_52g1483	-	Pc16g11490
C011|qm3-unitig_52g1543	COG1063	Pc21g02320
C011|qm3-unitig_52g1561	COG1028	short chain dehydrogenase/reductase family oxidoreductase, putative
C011|qm3-unitig_52g1563	COG1621	glycosyl hydrolase family protein
C011|qm3-unitig_52g1564	COG1621	exoinulinase InuD
C011|qm3-unitig_52g1611	-	hypothetical protein GMDG_06751
C011|qm3-unitig_52g1637	COG0500	putative type 11 methyltransferase protein
C011|qm3-unitig_52g1681	-	Pc21g05400
C011|qm3-unitig_52g1685	COG0142	Polyprenyl synthetase
C011|qm3-unitig_53g6022	COG2124	hypothetical protein COCSADRAFT_342924
C011|qm3-unitig_64g4212	COG3507	putative alpha-L-arabinofuranosidase
C011|qm3-unitig_64g4218	-	C6 transcription factor, putative
C011|qm3-unitig_64g4234	-	Pc21g13150
C011|qm3-unitig_64g4235	COG0477	unnamed protein product
C011|qm3-unitig_6g1788	-	hypothetical protein
C011|qm3-unitig_70g10103	-	lipoxygenase, putative
C011|qm3-unitig_70g10105	COG2124	Pc14g00120
C011|qm3-unitig_70g10125	-	unnamed protein product
C011|qm3-unitig_70g10129	-	hypothetical protein An12g02510
C011|qm3-unitig_70g10146	-	Pc13g04930
C011|qm3-unitig_70g10147	COG1970	Pc21g07880
C011|qm3-unitig_70g10151	COG3616	Pc21g04310
C011|qm3-unitig_70g10229	COG1073	hypothetical protein MPH_06434
C011|qm3-unitig_70g10243	-	Pc21g05360
C011|qm3-unitig_70g10268	-	hypothetical protein PDIP_60860
C011|qm3-unitig_70g10286	-	hypothetical protein PDIP_60760
C011|qm3-unitig_70g10292	COG0142	geranylgeranyl pyrophosphate synthase
C011|qm3-unitig_70g10330	-	Pc21g06230
C011|qm3-unitig_70g10353	COG0477	permease of the major facilitator superfamily
C011|qm3-unitig_70g10389	COG0473,COG1335	isocitrate dehydrogenase family protein
C011|qm3-unitig_70g10390	-	hypothetical protein NFIA_061940
C011|qm3-unitig_70g10461	COG1958	hypothetical protein PDE_07424
C011|qm3-unitig_70g10473	COG0402	Pc21g04150
C011|qm3-unitig_70g10474	-	Pc21g04140
C011|qm3-unitig_70g10495	-	hypothetical protein PDIG_07710
C011|qm3-unitig_70g10502	COG0524	Pc12g06130
C011|qm3-unitig_70g10573	-	Pc18g02680
C011|qm3-unitig_70g10615	-	hypothetical protein PDE_02074
C011|qm3-unitig_70g10646	-	Pc18g04610
C011|qm3-unitig_70g10648	-	Pc18g04590
C011|qm3-unitig_70g10729	-	hypothetical protein AOR_1_2908154
C011|qm3-unitig_70g10784	COG5025	hypothetical protein PDIP_71980
C011|qm3-unitig_70g10860	-	hypothetical protein AOR_1_1494024
C011|qm3-unitig_70g10871	COG3335	conserved hypothetical protein
C011|qm3-unitig_70g10878	-	Pc22g25910
C011|qm3-unitig_70g10879	COG1028	short chain dehydrogenase/reductase, putative
C011|qm3-unitig_70g9833	-	Pc21g23800
C011|qm3-unitig_70g9867	-	hypothetical protein PDE_06042
C011|qm3-unitig_70g9917	COG1073	Pc12g03610
C011|qm3-unitig_70g9923	COG5597	Pc20g04450
C011|qm3-unitig_70g9936	COG2132	gip1
C011|qm3-unitig_70g9999	COG1670	hypothetical protein PDIP_78670
C011|qm3-unitig_72g1859	-	Pc22g23560
C011|qm3-unitig_72g1865	-	Pc22g23620
C011|qm3-unitig_72g1909	COG2124	cytochrome P450 oxidoreductase/alkane hydroxylase, putative
C011|qm3-unitig_72g1910	COG1657	Pc22g24190
C011|qm3-unitig_72g1913	-	Nascent polypeptide-associated complex subunit beta
C011|qm3-unitig_72g1921	COG2939	conserved hypothetical protein
C011|qm3-unitig_72g1938	-	Pc22g23210
C011|qm3-unitig_72g1961	-	Pc12g11770
C011|qm3-unitig_72g1971	-	Pc22g22600
C011|qm3-unitig_72g1979	-	Pc12g00500
C011|qm3-unitig_72g1990	COG0346	glyoxalase family protein
C011|qm3-unitig_72g1992	-	Pc20g11060
C011|qm3-unitig_72g1995	COG1028	Integral membrane protein
C011|qm3-unitig_72g2062	COG3540	Pc12g15470
C011|qm3-unitig_72g2106	-	Secretory lipase
C011|qm3-unitig_72g2108	-	fungal specific transcription factor, putative
C011|qm3-unitig_72g2143	COG0591	predicted protein
C011|qm3-unitig_72g2459	COG0654	Pc15g01870
C011|qm3-unitig_72g2492	-	Pc21g14200
C011|qm3-unitig_72g2565	COG1657	Pc22g24190
C011|qm3-unitig_72g2657	-	Pc20g07740
C011|qm3-unitig_72g2723	-	hypothetical protein PDIG_19210
C011|qm3-unitig_72g2854	COG0613	PHP domain protein
C011|qm3-unitig_72g2855	-	Pc20g10310
C011|qm3-unitig_72g2936	COG1063	Pc21g10460
C011|qm3-unitig_72g2945	-	hypothetical protein AFUB_101870
C011|qm3-unitig_72g2946	COG0477	hypothetical protein PDE_01187
C011|qm3-unitig_72g2976	-	hypothetical protein NFIA_001180
C011|qm3-unitig_72g2983	-	Pc16g03330
C011|qm3-unitig_72g2997	COG0477	MFS alpha-glucoside transporter, putative
C011|qm3-unitig_72g3024	COG1073	alpha/beta superfamily hydrolase
C011|qm3-unitig_72g3057	-	hypothetical protein PDE_02539
C011|qm3-unitig_72g3061	-	hypothetical protein PDIP_31810
C011|qm3-unitig_72g3071	COG0666	ankyrin repeat domain protein
C011|qm3-unitig_72g3085	-	hypothetical protein AFUB_049130
C011|qm3-unitig_72g3094	-	hypothetical protein FOC1_g10006976
C011|qm3-unitig_72g3109	-	hypothetical protein PDE_06585
C011|qm3-unitig_72g3118	COG1881	hypothetical protein PDIG_77470
C011|qm3-unitig_72g3134	COG1028	Integral membrane protein
C011|qm3-unitig_72g3182	-	conserved hypothetical protein
C011|qm3-unitig_8g8147	COG0142	Polyprenyl synthetase
C011|qm3-unitig_8g8149	COG2124	Cytochrome P450
C011|qm3-unitig_9g11032	COG2124	hypothetical protein COCSADRAFT_342924
C011|qm3-unitig_9g11034	COG0142	Polyprenyl synthetase

## Sheet: A.fumigatus&T.marneffei
Gene id	COG	Function
C003|g_1	-	hypothetical protein AFUA_1G00110
C003|g_1029	-	conserved hypothetical protein
C003|g_1046	-	cytosolic Cu/Zn superoxide dismutase
C003|g_1085	-	antibiotic biosynthesis monooxygenase
C003|g_1097	COG5053	translation initiation factor eIF4E
C003|g_1239	-	conserved hypothetical protein
C003|g_1270	-	integral membrane protein, Mpv17/PMP22 family
C003|g_1299	-	hypothetical protein AfA33H4.085c
C003|g_1327	COG0091	60S ribosomal protein L17
C003|g_133	-	toxin biosynthesis protein
C003|g_136	COG3104	POT peptide transporter
C003|g_1378	-	conserved hypothetical protein
C003|g_1438	-	hypothetical protein AFUA_1G15560
C003|g_1481	COG0515	serine/threonine protein kinase
C003|g_153	-	C6 finger domain protein
C003|g_1599	COG0477	MFS transporter
C003|g_1600	COG2175	TfdA family taurine dioxygenase
C003|g_1705	-	hypothetical protein AFUA_2G00560
C003|g_1742	-	extracellular glycosyl hydrolase/cellulase
C003|g_1779	-	conserved hypothetical protein
C003|g_179	-	integral membrane protein
C003|g_1949	-	MYB DNA-binding domain protein
C003|g_1960	-	conserved hypothetical protein
C003|g_2091	-	xylosidase/arabinosidase
C003|g_2157	-	antigenic cell wall protein MP2
C003|g_2197	COG0847	exonuclease
C003|g_220	-	conserved hypothetical protein
C003|g_221	-	conserved hypothetical protein
C003|g_2356	COG2268	flotillin domain protein
C003|g_2377	-	integral membrane protein
C003|g_254	-	F-box domain protein
C003|g_2581	-	conserved hypothetical protein
C003|g_2605	-	conserved hypothetical protein
C003|g_2782	COG0477	MFS multidrug transporter
C003|g_2879	COG0366	alpha-amylase
C003|g_2945	-	C6 finger domain protein
C003|g_2976	-	cytochrome p450
C003|g_3124	-	RING finger protein
C003|g_3154	-	hypothetical protein AFUA_2G16180
C003|g_3169	COG5026	glucokinase
C003|g_3218	-	PHD finger domain protein
C003|g_3267	-	conserved hypothetical protein
C003|g_3268	-	extracelular serine carboxypeptidase
C003|g_3298	-	conserved hypothetical protein
C003|g_3352	-	conserved hypothetical protein
C003|g_3367	COG0491	metallo-beta-lactamase domain protein
C003|g_3382	-	NmrA-like family protein
C003|g_3400	-	conserved hypothetical protein
C003|g_3414	COG0454	GNAT family N-acetyltransferase
C003|g_3447	-	conserved hypothetical protein
C003|g_3453	-	GPI anchored cell wall protein, putative
C003|g_3463	COG1028	short-chain dehydrogenase/reductase family protein, putative
C003|g_3490	COG0477	MFS multidrug transporter
C003|g_3519	-	F-box domain protein
C003|g_3524	-	conserved hypothetical protein
C003|g_3535	-	chromatin structure remodeling complex protein RSC3
C003|g_3602	-	conserved hypothetical protein
C003|g_361	COG0477	MFS transporter
C003|g_3614	-	C6 transcription factor
C003|g_3641	COG1109	phosphoglucomutase
C003|g_3647	COG2273	endo-1,3(4)-beta-glucanase
C003|g_3709	-	conserved hypothetical protein
C003|g_3736	-	conserved hypothetical protein
C003|g_3760	-	DNA-binding protein HGH1
C003|g_3761	-	hypothetical protein NFIA_101300
C003|g_3845	-	mating locus protein
C003|g_396	COG0579	FAD dependent oxidoreductase, putative
C003|g_3968	-	conserved hypothetical protein
C003|g_397	-	conserved hypothetical protein
C003|g_4334	-	mariner-Tc1 transposon family protein
C003|g_437	-	conserved hypothetical protein
C003|g_4455	-	mariner-Tc1 transposon family protein
C003|g_447	-	RING finger domain protein
C003|g_4470	COG4266	allantoicase Alc
C003|g_4504	COG0477	MFS transporter
C003|g_4570	-	conserved hypothetical protein
C003|g_4652	-	cytochrome c oxidase family protein
C003|g_4680	COG0477	MFS transporter
C003|g_4696	COG3491	oxidoreductase, 2OG-Fe(II) oxygenase family
C003|g_4697	-	pectate lyase, putative
C003|g_4726	COG0303	molybdenum cofactor biosynthesis protein (MoeA)
C003|g_4727	COG0243	periplasmic nitrate reductase, putative
C003|g_4742	COG1028	short chain dehydrogenase family protein
C003|g_4753	COG1028	short-chain dehydrogenase
C003|g_4796	-	monooxygenase
C003|g_4813	-	conserved hypothetical protein
C003|g_4814	-	conserved hypothetical protein
C003|g_4824	-	antigenic cell wall galactomannoprotein
C003|g_4908	-	conserved hypothetical protein
C003|g_4934	COG0454	acetyltransferase, GNAT family
C003|g_4953	-	conserved hypothetical protein
C003|g_4960	-	cell wall serine-threonine-rich galactomannoprotein Mp1
C003|g_5045	-	conserved serine-threonine rich protein
C003|g_5453	-	conserved hypothetical protein
C003|g_5466	-	conserved hypothetical protein
C003|g_5480	COG2124	cytochrome P450 monooxygenase
C003|g_5596	-	conserved hypothetical protein
C003|g_5603	-	conserved hypothetical protein
C003|g_575	-	hypothetical protein AFUA_1G05880
C003|g_5775	-	conserved hypothetical protein
C003|g_5864	-	glycosyltransferase family 28, putative
C003|g_5898	-	metal homeostatis protein bsd2
C003|g_5914	-	conserved hypothetical protein
C003|g_5920	-	conserved hypothetical protein
C003|g_5929	-	conserved hypothetical protein
C003|g_5950	COG3319	polyketide synthase, putative
C003|g_5952	-	conserved hypothetical protein
C003|g_5970	-	conserved hypothetical protein
C003|g_6014	-	capsule polysaccharide biosynthesis protein
C003|g_6118	COG2939	carboxypeptidase S1, putative
C003|g_612	-	PHD finger domain protein
C003|g_6120	-	hypothetical protein AFUA_5G01220
C003|g_6152	COG0477	MFS aflatoxin efflux pump
C003|g_6202	COG3675	extracellular lipase
C003|g_6247	COG0604	zinc-binding oxidoreductase
C003|g_6262	-	O-methyltransferase
C003|g_6323	-	endosomal cargo receptor (Erp3)
C003|g_6358	-	mariner-Tc1 transposon family protein
C003|g_6371	-	WW domain protein
C003|g_6374	COG0251	L-PSP endoribonuclease family protein Brt1
C003|g_6390	-	alpha-1,3-glucanase
C003|g_6730	-	PQ loop repeat protein
C003|g_6737	COG0515	serine/threonine protein kinase
C003|g_6883	COG4716	67 kDa myosin-cross-reactive antigen family protein
C003|g_6905	-	conserved hypothetical protein
C003|g_6973	-	conserved hypothetical protein
C003|g_6995	COG0553	nucleosome remodeling complex ATPase subunit (Snf2h)
C003|g_7002	COG2843	scramblase family protein
C003|g_7242	COG2272	carboxylesterase
C003|g_7335	-	conserved hypothetical protein
C003|g_7339	COG0667	aldo-keto reductase (AKR13)
C003|g_7350	-	hypothetical protein AFUA_5G14840
C003|g_7372	-	terpene synthase family protein
C003|g_754	-	mitochondrial carrier protein
C003|g_7602	-	swollenin
C003|g_7611	COG1028	short-chain dehydrogenase/reductase
C003|g_7633	-	integral membrane protein (Pth11)
C003|g_7765	-	conserved hypothetical protein
C003|g_7904	COG0382	4-hydroxybenzoate polyprenyl transferase
C003|g_7938	COG3576	oxidoreductase, FAD-binding
C003|g_7974	-	conserved hypothetical protein
C003|g_814	-	hypothetical protein AFUA_1G09300
C003|g_8143	COG0625	GliG
C003|g_8146	-	methyltransferase GliN
C003|g_8147	COG2124	cytochrome P450 oxidoreductase GliF
C003|g_8161	-	C6 transcription factor
C003|g_8243	COG0234	chaperonin
C003|g_8244	-	hypothetical protein AFUA_6G10710
C003|g_8258	-	conserved hypothetical protein
C003|g_835	-	GPI anchored serine-threonine rich protein
C003|g_8370	COG0277	FAD binding domain protein
C003|g_8467	COG0697	UDP-galactose transporter
C003|g_8469	-	conserved hypothetical protein
C003|g_8562	COG0277	FAD binding domain protein
C003|g_8581	COG5126	calcium sensor (NCS-1)
C003|g_8596	-	conserved hypothetical protein
C003|g_86	COG0277	FAD-dependent oxidase
C003|g_8610	COG2273	endo-1,3(4)-beta-glucanase
C003|g_8631	-	C6 transcription factor
C003|g_8634	-	dimethylallyl tryptophan synthase GliD1
C003|g_8653	COG0451	UDP-galactose 4-epimerase
C003|g_8665	-	hypothetical protein AFUA_7G00490
C003|g_8730	-	hypothetical protein AFUA_7G01170
C003|g_8751	COG5194	anaphase promoting complex subunit Apc11
C003|g_8785	COG0119	3-hydroxymethyl-3-methylglutaryl-Coenzyme A lyase
C003|g_8803	-	TOM core complex subunit Tom6
C003|g_8829	-	mariner-Tc1 transposon family protein
C003|g_8838	-	conserved hypothetical protein
C003|g_8862	COG5387	mitochondrial molecular chaperone (Atp12)
C003|g_8880	-	conserved hypothetical protein
C003|g_8925	-	DUF636 domain protein
C003|g_896	-	integral membrane protein
C003|g_8993	-	C6 transcription factor
C003|g_9134	-	protein kinase
C003|g_9141	-	hypothetical protein AFUB_091860
C003|g_9156	COG0435	cell wall organization protein/glutathione transferase (Gto3), putative
C003|g_9177	COG2072	flavin-containing monooxygenase
C003|g_9182	-	endoglucanase, putative
C003|g_9209	-	hypothetical protein AFUA_7G07010
C003|g_9232	-	hypothetical protein AFUA_7G08280
C003|g_924	-	hypothetical protein AFUA_1G10420
C003|g_9267	-	conserved hypothetical protein
C003|g_9278	COG2124	cytochrome P450
C003|g_9318	-	NAD dependent epimerase/dehydratase family protein
C003|g_9328	-	class III chitinase ChiA2
C003|g_9332	COG2124	cytochrome P450
C003|g_9337	-	conserved hypothetical protein
C003|g_9406	-	endoglucanase
C003|g_9423	-	hypothetical protein AFUA_8G01660
C003|g_9437	COG2897	thiosulfate sulfurtransferase
C003|g_9462	COG2120	glycan biosynthesis protein (PigL)
C003|g_9487	COG1215	capsule polysaccharide synthase Cps1
C003|g_9503	-	conserved hypothetical protein
C003|g_9600	COG0477	MFS transporter
C003|g_9639	COG0673	NAD binding Rossmann fold oxidoreductase
C003|g_9749	-	C6 transcription factor, putative
C003|g_9755	-	hypothetical protein AFUA_8G06070
C003|g_9796	-	hypothetical protein AFUA_8G06490
C003|g_9806	-	hypothetical protein AFUA_8G06590
C003|g_9825	-	hypothetical protein AFUA_8G06800
C003|g_9878	-	hypothetical protein AFUA_8G07310
C014|g10	COG3576	oxidoreductase, FAD-binding, putative
C014|g1036	-	conserved hypothetical protein
C014|g1073	-	conserved hypothetical protein
C014|g1076	COG0697	UDP-galactose transporter, putative
C014|g1119	-	conserved hypothetical protein
C014|g1211	-	PQ loop repeat protein
C014|g1216	COG0515	serine/threonine protein kinase, putative
C014|g1272	-	metal homeostatis protein bsd2
C014|g1301	COG5017	glycosyltransferase family 28, putative
C014|g1340	COG0604	zinc-binding oxidoreductase, putative
C014|g1404	-	monocarboxylate permease, putative
C014|g1453	-	GPI anchored cell wall protein, putative
C014|g1543	COG0366	alpha-amylase, putative
C014|g1544	COG0382	4-hydroxybenzoate octaprenyltransferase, putative
C014|g1569	-	NAD dependent epimerase/dehydratase family protein
C014|g1669	COG0477	MFS transporter, putative
C014|g1760	-	conserved hypothetical protein
C014|g1775	-	mitochondrial carrier protein, putative
C014|g1812	-	hypothetical protein PMAA_096150
C014|g1861	-	conserved hypothetical protein
C014|g1938	COG5053	translation initiation factor eIF4E, putative
C014|g1958	-	cytochrome p450, putative
C014|g1961	COG0277	FAD binding domain protein
C014|g1992	-	conserved hypothetical protein
C014|g2022	-	conserved hypothetical protein
C014|g2060	COG2268	flotillin domain protein
C014|g2062	-	F-box domain protein
C014|g2078	-	integral membrane protein
C014|g2135	-	conserved hypothetical protein
C014|g2136	-	conserved hypothetical protein
C014|g2150	COG0847	exonuclease, putative
C014|g2168	COG2124	cytochrome P450, putative
C014|g2172	-	extracellular glycosyl hydrolase/cellulase, putative
C014|g220	COG0382	4-hydroxybenzoate polyprenyl transferase, putative
C014|g2217	COG3507	xylosidase/arabinosidase, putative
C014|g2218	-	conserved hypothetical protein
C014|g2253	-	chromatin structure remodeling complex protein RSC3, putative
C014|g2321	-	conserved hypothetical protein
C014|g2325	-	hypothetical protein PMAA_054140
C014|g2332	-	conserved hypothetical protein
C014|g2338	COG5540	RING finger domain protein, putative
C014|g2371	COG0579	FAD dependent oxidoreductase, putative
C014|g2413	COG0477	MFS transporter, putative
C014|g2447	-	MYB DNA-binding domain protein
C014|g2458	-	conserved hypothetical protein
C014|g2464	-	conserved hypothetical protein
C014|g2512	-	integral membrane protein, Mpv17/PMP22 family, putative
C014|g2526	-	conserved hypothetical protein
C014|g2619	-	conserved hypothetical protein
C014|g2660	-	conserved hypothetical protein
C014|g2667	-	DUF636 domain protein
C014|g2739	-	hypothetical protein PMAA_038870
C014|g2746	-	endoglucanase, putative
C014|g2759	-	hypothetical protein PMAA_039190
C014|g2762	COG0673	NAD binding Rossmann fold oxidoreductase, putative
C014|g2763	COG0435	cell wall organization protein/glutathione transferase (Gto3), putative
C014|g284	-	hypothetical protein PMAA_035540
C014|g285	COG0234	chaperonin, putative
C014|g2869	COG2273	endo-1,3(4)-beta-glucanase, putative
C014|g2870	-	antigenic cell wall galactomannoprotein, putative
C014|g2881	-	conserved hypothetical protein
C014|g2934	-	hypothetical protein PMAA_041210
C014|g3052	-	conserved hypothetical protein
C014|g3075	-	hypothetical protein PMAA_063920
C014|g3096	COG2897	thiosulfate sulfurtransferase, putative
C014|g3105	-	integral membrane protein (Pth11), putative
C014|g3203	-	C6 transcription factor, putative
C014|g3276	COG0477	MFS transporter, putative
C014|g3359	-	cytochrome c oxidase family protein
C014|g3384	-	conserved hypothetical protein
C014|g3443	-	conserved hypothetical protein
C014|g3460	-	conserved hypothetical protein
C014|g3514	-	integral membrane protein
C014|g3546	COG0382	4-hydroxybenzoate octaprenyltransferase, putative
C014|g3592	COG3491	oxidoreductase, 2OG-Fe(II) oxygenase family, putative
C014|g3609	COG2939	carboxypeptidase S1, putative
C014|g3636	COG2120	N-acetylglucosaminyl-phosphatidylinositol de-N-acetylase, putative
C014|g3725	-	conserved hypothetical protein
C014|g3805	-	PHD finger domain protein, putative
C014|g3854	COG0515	srpk, putative
C014|g3885	-	conserved hypothetical protein
C014|g3936	COG0251	L-PSP endoribonuclease family protein Brt1, putative
C014|g3940	COG0119	3-hydroxymethyl-3-methylglutaryl-Coenzyme A lyase
C014|g4009	-	C6 finger domain protein, putative
C014|g4232	-	extracelular serine carboxypeptidase, putative
C014|g4321	-	hypothetical protein PMAA_088040
C014|g4323	-	conserved hypothetical protein
C014|g4425	-	hypothetical protein PMAA_045380
C014|g4426	-	conserved hypothetical protein
C014|g4449	-	C6 transcription factor, putative
C014|g4578	COG0500	O-methyltransferase, putative
C014|g4612	-	cenp-B, putative
C014|g4640	COG3104	POT peptide transporter, putative
C014|g4751	COG2272	carboxylesterase, putative
C014|g4776	COG0667	aldo-keto reductase (AKR13), putative
C014|g4785	COG1028	short-chain dehydrogenase, putative
C014|g4797	-	hypothetical protein PMAA_074070
C014|g4805	-	conserved hypothetical protein
C014|g4862	-	conserved hypothetical protein
C014|g4878	-	conserved hypothetical protein
C014|g4953	COG3675	extracellular lipase, putative
C014|g498	-	predicted protein
C014|g5003	COG1028	short-chain dehydrogenase, putative
C014|g5004	-	conserved hypothetical protein
C014|g5010	-	cytosolic Cu/Zn superoxide dismutase, putative
C014|g5032	-	conserved hypothetical protein
C014|g5041	-	conserved hypothetical protein
C014|g5054	COG2124	cytochrome P450, putative
C014|g5069	-	conserved hypothetical protein
C014|g5091	-	hypothetical protein PMAA_043960
C014|g5151	COG0303	AP-1 adaptor complex subunit mu, putative
C014|g5157	COG0243	periplasmic nitrate reductase, putative
C014|g517	-	PHD finger domain protein, putative
C014|g5176	-	alpha-1,3-glucanase, putative
C014|g5210	-	conserved hypothetical protein
C014|g5231	-	conserved hypothetical protein
C014|g5232	-	conserved hypothetical protein
C014|g5245	-	RING finger protein, putative
C014|g542	-	conserved hypothetical protein
C014|g5425	-	DNA-binding protein HGH1, putative
C014|g5462	-	conserved hypothetical protein
C014|g5505	-	conserved hypothetical protein
C014|g5507	COG0454	acetyltransferase, GNAT family, putative
C014|g5521	-	metallo-beta-lactamase domain protein, putative
C014|g5622	-	conserved hypothetical protein
C014|g5641	-	endosomal cargo receptor (Erp3), putative
C014|g5679	-	WW domain protein
C014|g5693	COG4716	67 kDa myosin-cross-reactive antigen family protein
C014|g5707	-	conserved hypothetical protein
C014|g5748	COG1109	phosphoglucomutase, putative
C014|g5757	-	conserved hypothetical protein
C014|g5776	-	serine/threonine protein kinase, putative
C014|g5798	COG5194	anaphase promoting complex subunit Apc11, putative
C014|g58	COG2843	polyglutamate biosynthesis protein, putative
C014|g5909	COG2124	cytochrome P450, putative
C014|g5924	COG0091	60S ribosomal protein L17
C014|g5978	COG2141	conserved hypothetical protein
C014|g6008	-	class III chitinase ChiA2
C014|g615	-	conserved hypothetical protein
C014|g6180	COG4266	allantoicase Alc, putative
C014|g6206	COG1028	short chain dehydrogenase family protein, putative
C014|g6263	-	conserved hypothetical protein
C014|g6282	-	endoglucanase, putative
C014|g6392	-	GPI anchored serine-threonine rich protein
C014|g6398	-	hypothetical protein PMAA_025480
C014|g6502	COG0477	MFS multidrug transporter, putative
C014|g6560	-	conserved hypothetical protein
C014|g6575	COG0451	toxin biosynthesis protein, putative
C014|g6600	COG0454	GNAT family N-acetyltransferase, putative
C014|g6825	-	C6 transcription factor, putative
C014|g6839	-	conserved hypothetical protein
C014|g6868	COG0477	MFS transporter, putative
C014|g6869	COG0667,COG2175	TfdA family taurine dioxygenase, putative
C014|g6972	-	mating locus protein, putative
C014|g7005	COG0477	conserved hypothetical protein
C014|g7013	-	cell wall serine-threonine-rich galactomannoprotein Mp1
C014|g7041	-	conserved hypothetical protein
C014|g7042	COG5126	conserved hypothetical protein
C014|g7248	-	conserved serine-threonine rich protein
C014|g7276	COG0451	UDP-galactose 4-epimerase, putative
C014|g7277	-	conserved hypothetical protein
C014|g7353	COG0277	FAD binding domain protein
C014|g7407	-	hypothetical protein PMAA_010650
C014|g7434	COG5387	mitochondrial molecular chaperone (Atp12), putative
C014|g7435	-	hypothetical protein PMAA_010950
C014|g7498	COG0654	monooxygenase, putative
C014|g75	COG0553	nucleosome remodeling complex ATPase subunit (Snf2h), putative
C014|g7531	COG1215	capsule polysaccharide synthase Cps1, putative
C014|g7567	-	hypothetical protein PMAA_074560
C014|g7585	COG0400	conserved hypothetical protein
C014|g7626	-	conserved hypothetical protein
C014|g7663	-	conserved hypothetical protein
C014|g7838	-	C6 finger domain protein, putative
C014|g7865	-	conserved hypothetical protein
C014|g7885	COG0142	geranylgeranyl pyrophosphate synthase, putative
C014|g7935	-	TOM core complex subunit Tom6, putative
C014|g7941	-	hypothetical protein PMAA_010410
C014|g7972	COG1028	short-chain dehydrogenase, putative
C014|g7977	-	dimethylallyl tryptophan synthase GliD1
C014|g8013	-	hypothetical protein PMAA_062540
C014|g8055	-	conserved hypothetical protein
C014|g8104	-	integral membrane protein
C014|g8140	COG1028	short-chain dehydrogenase/reductase family protein, putative
C014|g817	COG2072	flavin-containing monooxygenase, putative
C014|g8302	-	conserved hypothetical protein
C014|g8344	-	conserved hypothetical protein
C014|g8381	-	hypothetical protein PMAA_076880
C014|g8436	COG2907	conserved hypothetical protein
C014|g8437	COG5026	glucokinase, putative
C014|g8454	-	F-box domain protein
C014|g8474	-	hypothetical protein PMAA_061770
C014|g8522	-	conserved hypothetical protein
C014|g8543	-	conserved hypothetical protein
C014|g8558	-	conserved hypothetical protein
C014|g924	COG0625	glutathione S-transferase GliG
C014|g926	-	methyltransferase GliN
C014|g931	COG2226	conserved hypothetical protein
C014|g94	-	conserved hypothetical protein
C014|g960	COG0477	MFS aflatoxin efflux pump, putative
C014|g962	-	conserved hypothetical protein

## Sheet: P.capsulatum&T.marneffei
Gene id	COG	Function
C011|contig_12g4316	COG0477	related to potential drug facilitator PEP5
C011|contig_12g4325	-	hypothetical protein TSTA_084660
C011|contig_15g6148	-	hypothetical protein PDE_01782
C011|contig_15g6258	-	hypothetical protein ANI_1_3154014
C011|contig_15g6315	-	hypothetical protein
C011|contig_15g6658	-	integral membrane protein
C011|contig_15g6782	COG3325	hypothetical protein AN0517.2
C011|contig_15g6846	COG2260	Pc22g13990
C011|contig_15g6863	COG0833	amino acid permease
C011|contig_15g6864	COG0667	conserved hypothetical protein
C011|contig_15g6872	-	hypothetical protein CIMG_09993
C011|contig_15g6916	-	putative Zn2Cys6 transcription factor
C011|contig_15g6951	COG1064,COG2124	predicted protein
C011|contig_15g7265	COG0154	amidase, putative
C011|contig_15g7268	COG2021	homoserine acetyltransferase family protein
C011|contig_17g1020	-	hypothetical protein ANI_1_628054
C011|contig_17g1030	-	hypothetical protein AOR_1_760054
C011|contig_17g125	COG2124	Pc13g14720
C011|contig_17g158	-	integral membrane protein
C011|contig_17g17	COG3325	putative chitinase
C011|contig_17g251	-	hypothetical protein PDE_04564
C011|contig_17g377	COG3558	hypothetical protein PDE_06074
C011|contig_17g39	-	unnamed protein product
C011|contig_17g397	COG0666	predicted protein
C011|contig_17g478	-	hypothetical protein PDE_04412
C011|contig_17g500	COG0665	Pc22g15350
C011|contig_17g502	COG0477	Pc22g23720
C011|contig_17g562	COG0477	hypothetical protein GMDG_03654
C011|contig_17g71	COG3325	putative glycosyl hydrolases family 18 protein
C011|contig_17g710	COG0299	Pc22g21160
C011|contig_17g759	COG2124	conserved hypothetical protein
C011|contig_17g771	COG0702	Pc13g13800
C011|contig_17g811	-	conserved hypothetical protein
C011|contig_17g812	COG5634	hypothetical protein PDIG_06470
C011|contig_17g848	-	hypothetical protein PMAA_091890
C011|contig_17g861	-	transferase family protein
C011|contig_17g942	COG0277	aryl-alcohol oxidase
C011|contig_17g961	COG1231	amine oxidase (flavin-containing)
C011|contig_17g962	-	hypothetical protein NFIA_112600
C011|contig_18g4353	-	Pc16g09490
C011|contig_18g4375	COG0520	hypothetical protein SS1G_03684
C011|contig_18g4444	-	hypothetical protein PDIG_79370
C011|contig_18g4529	COG0277	oxidoreductase, putative
C011|contig_18g4550	-	Pc13g10910
C011|contig_18g4618	COG0654	hypothetical protein ATEG_02837
C011|contig_18g4716	COG0833	Amino acid transporter, putative
C011|contig_18g4749	COG0833	Pc20g06640
C011|contig_18g4835	COG0477	Pc13g13660
C011|contig_18g4840	COG0596	hypothetical protein PDE_02132
C011|contig_18g5008	-	Pc16g03890
C011|contig_18g5022	COG0657	Pc12g08380
C011|contig_18g5033	-	hypothetical protein PDIG_41950
C011|contig_18g5113	-	hypothetical protein PDE_00976
C011|contig_18g5123	-	Pc22g10230
C011|contig_18g5129	-	Pc16g06750
C011|contig_18g5289	-	Pc22g14450
C011|contig_18g5332	-	conserved hypothetical protein
C011|contig_18g5406	-	Pc21g14110
C011|contig_18g5418	COG0673	NAD-binding Rossmann fold oxidoreductase family protein
C011|contig_21g7311	COG1404	predicted protein
C011|contig_21g7329	COG3791	conserved hypothetical protein
C011|contig_21g7344	-	monocarboxylate permease, putative
C011|contig_21g7353	-	conserved hypothetical protein
C011|contig_21g7554	-	Pc16g06310
C011|contig_21g7575	-	hypothetical protein NFIA_042120
C011|contig_21g7659	-	hypothetical protein AOR_1_540184
C011|contig_21g8075	COG3142	Pc20g01890
C011|contig_23g10888	-	Pc16g09490
C011|contig_27g8113	-	-
C011|contig_27g8121	COG0654	hypothetical protein SNOG_06499
C011|contig_27g8133	COG2059	predicted protein
C011|contig_42g3299	-	conserved hypothetical protein
C011|contig_42g3324	-	predicted protein
C011|contig_42g3458	-	conserved hypothetical protein
C011|contig_42g3487	-	Pc16g09490
C011|contig_42g3499	COG0477	Pc13g09900
C011|contig_42g3501	COG3491	Pc13g09880
C011|contig_42g3529	-	Pc13g05980
C011|contig_42g3776	COG1680	beta-lactamase family protein
C011|contig_42g3825	COG0654	monoxygenase, putative
C011|contig_42g3832	-	conserved hypothetical protein
C011|contig_42g4098	COG2303	glucose dehydrogenase
C011|contig_42g4109	COG0596	hydrolase, putative
C011|contig_42g4128	COG0702	NmrA-like family protein
C011|contig_44g8228	-	hypothetical protein TESG_07218
C011|contig_44g8241	COG0702	conserved hypothetical protein
C011|contig_44g8485	COG0115	Branched-chain amino acid aminotransferase
C011|contig_44g8700	-	TPA: conserved hypothetical protein
C011|contig_44g8728	COG0833	proline permease PrnB
C011|contig_44g8736	-	hypothetical protein CHGG_07637
C011|contig_44g8818	COG1680	beta-lactamase family protein
C011|contig_44g8858	COG3325	putative chitinase
C011|contig_44g8879	COG2072	flavin-containing monooxygenase
C011|contig_44g8884	COG0277	FAD binding domain-containing protein
C011|contig_44g8991	-	Pc18g02080
C011|contig_44g8994	COG1052	2-hydroxyacid dehydrogenase, putative
C011|contig_44g8995	COG0665	putative sarcosine oxidase protein
C011|contig_44g8996	-	hypothetical protein CGLO_12740
C011|contig_44g9121	-	predicted protein
C011|contig_44g9252	COG3207	Pc13g06170
C011|contig_44g9253	COG0693	Pc13g06180
C011|contig_44g9265	-	hypothetical protein AOR_1_626144
C011|contig_44g9430	COG0477	hypothetical protein AN4173.2
C011|contig_44g9482	-	terpenoid synthase
C011|contig_44g9578	-	hypothetical protein Ao3042_10245
C011|contig_44g9753	-	hypothetical protein AOR_1_1348094
C011|contig_44g9773	COG2124	Cytochrome P450
C011|contig_51g5513	COG1028	2-dehydro-3-deoxy-D-gluconate 5-dehydrogenase
C011|contig_51g5538	COG2059	predicted protein
C011|contig_51g5543	COG0500	O-methyltransferase, putative
C011|contig_51g5879	COG0329	dihydrodipicolinate synthase, putative
C011|contig_51g5883	COG2175	alpha-ketoglutarate-dependent 2,4-dichlorophenoxyacetate dioxygenase, putative
C011|contig_51g5925	COG0451	Major facilitator superfamily
C011|contig_51g5926	-	C6 transcription factor, putative
C011|contig_51g5945	-	Pc12g08360
C011|contig_51g5992	-	Pc16g09490
C011|contig_52g1045	-	Pc16g09490
C011|contig_52g1090	-	hypothetical protein PDIG_39160
C011|contig_52g1121	-	hypothetical protein ANI_1_1332084
C011|contig_52g1139	-	Pc22g20720
C011|contig_52g1157	COG0346	hypothetical protein PDIG_39950
C011|contig_52g1241	-	Pc16g09490
C011|contig_52g1242	-	Pc20g15600
C011|contig_52g1299	COG1022,COG3320	predicted protein
C011|contig_52g1302	COG5147	predicted protein
C011|contig_52g1343	COG2124	hypothetical protein FPSE_09035
C011|contig_52g1479	COG0477	Pc16g11450
C011|contig_52g1538	-	hypothetical protein PMAA_064380
C011|contig_52g1639	COG0626	cystathionine gamma-synthase
C011|contig_52g1663	COG3325	putative chitinase
C011|contig_52g1667	COG3325	putative chitinase
C011|contig_64g4154	-	Pc16g09490
C011|contig_64g4175	COG2175	Pc21g14010
C011|contig_64g4188	COG0654	Pc20g06550
C011|contig_64g4226	-	hypothetical protein PDIP_55570
C011|contig_64g4251	-	Pc19g00080
C011|contig_64g4260	-	ammonium transporter, putative
C011|contig_70g10044	-	Pc20g07580
C011|contig_70g10121	COG1893	2-dehydropantoate 2-reductase, putative
C011|contig_70g10237	COG2124	Cytochrome P450
C011|contig_70g10272	COG2175	conserved hypothetical protein
C011|contig_70g10275	COG1953	NCS1 allantoate transporter
C011|contig_70g10293	COG1131	ABC transporter, putative
C011|contig_70g10349	-	hypothetical protein
C011|contig_70g10449	-	Pc16g09490
C011|contig_70g10513	COG1501	alpha-xylosidase, putative
C011|contig_70g10515	COG0477	maltose permease, putative
C011|contig_70g10516	-	glucan endo-1,3-alpha-glucosidase agn1 precursor, putative
C011|contig_70g10586	-	hypothetical protein AOR_1_960174
C011|contig_70g10641	-	hypothetical protein HMPREF1120_05757
C011|contig_70g10738	COG2084	conserved hypothetical protein
C011|contig_70g9910	COG4901	Pc21g22970
C011|contig_70g9934	-	hypothetical protein CIMG_12666
C011|contig_70g9939	-	AflR-like C6 zinc cluster transcription factor, putative
C011|contig_70g9944	COG0477	putative mfs nicotinic acid transporter protein
C011|contig_70g9945	COG0329	conserved hypothetical protein
C011|contig_70g9946	COG2175	hypothetical protein BAUCODRAFT_396174
C011|contig_70g9947	COG0477	putative allantoate permease protein
C011|contig_72g1840	-	Pc22g23360
C011|contig_72g1891	COG0235	aldolase, putative
C011|contig_72g1993	-	hypothetical protein
C011|contig_72g2009	COG0702	NAD(P)-binding Rossmann-fold containing protein
C011|contig_72g2092	COG5048	conserved hypothetical protein
C011|contig_72g2095	COG1953	hypothetical protein DOTSEDRAFT_159346
C011|contig_72g2098	COG2910	conserved hypothetical protein
C011|contig_72g2101	COG0477	hypothetical protein NECHADRAFT_41544
C011|contig_72g2111	COG3384	hypothetical protein CGLO_16169
C011|contig_72g2145	-	hypothetical protein PDIG_05600
C011|contig_72g2147	-	C6 zinc finger domain protein
C011|contig_72g2308	-	Pc16g03600
C011|contig_72g2464	-	hypothetical protein ANI_1_1728104
C011|contig_72g2519	COG4221	oxidoreductase, short chain dehydrogenase/reductase family
C011|contig_72g2832	-	predicted protein
C011|contig_72g3013	COG5520	Glucosylceramidase
C011|contig_72g3102	COG2140	Pc12g00920
C011|contig_72g3129	-	Pc12g00590
C014|g1008	-	aldo-keto reductase, putative
C014|g1011	COG0004	ammonium transporter, putative
C014|g1051	COG3325	endochitinase 1 precursor, putative
C014|g1054	-	conserved hypothetical protein
C014|g1056	COG0477	multidrug resistance protein fnx1, putative
C014|g1270	COG0115	branched-chain amino acid aminotransferase, putative
C014|g1408	-	conserved hypothetical protein
C014|g1489	COG2084	conserved hypothetical protein
C014|g1507	COG0702	conserved hypothetical protein
C014|g152	COG0477	protein HOL1, putative
C014|g1534	-	conserved hypothetical protein
C014|g1555	-	C6 transcription factor, putative
C014|g1558	COG0702	NmrA-like family protein
C014|g1590	COG2140	conserved hypothetical protein
C014|g1633	-	conserved hypothetical protein
C014|g1786	-	hypothetical protein CPC735_011620
C014|g183	COG3207	conserved hypothetical protein
C014|g1834	COG0346	conserved hypothetical protein
C014|g184	-	monocarboxylate permease, putative
C014|g2249	-	protease inhibitor (Tfs1), putative
C014|g230	-	conserved hypothetical protein
C014|g2408	COG1953	uracil permease, putative
C014|g2455	COG0657	esterase, putative
C014|g2541	-	conserved hypothetical protein
C014|g2749	COG0329	dihydrodipicolinate synthase, putative
C014|g2750	COG2175	alpha-ketoglutarate-dependent 2,4-dichlorophenoxyacetate dioxygenase, putative
C014|g2752	COG0673	oxidoreductase, putative
C014|g2755	-	conserved hypothetical protein
C014|g2767	COG2059	conserved hypothetical protein
C014|g2839	-	hypothetical protein PMAA_040150
C014|g2907	-	conserved hypothetical protein
C014|g2990	COG0318,COG3320	NRPS-like enzyme, putative
C014|g2991	COG0451	NAD dependent epimerase/dehydratase, putative
C014|g2996	COG2124	benzoate 4-monooxygenase cytochrome P450, putative
C014|g2997	COG5147	DNA-binding protein eta2, putative
C014|g3009	COG1680	D-aminoacylase, putative
C014|g3036	-	hypothetical protein PMAA_063420
C014|g3046	COG0654	C6 transcription factor, putative
C014|g3047	-	conserved hypothetical protein
C014|g3116	-	hypothetical protein PMAA_064380
C014|g313	COG1893	conserved hypothetical protein
C014|g3139	-	conserved hypothetical protein
C014|g3149	-	conserved hypothetical protein
C014|g3156	COG5634	conserved hypothetical protein
C014|g3158	-	hypothetical protein PMAA_064900
C014|g3159	COG0833	proline-specific permease, putative
C014|g3176	-	conserved hypothetical protein
C014|g3208	COG0235	conserved hypothetical protein
C014|g3209	COG1052	2-hydroxyacid dehydrogenase, putative
C014|g3210	COG0665	sarcosine oxidase, putative
C014|g3327	-	conserved hypothetical protein
C014|g3328	COG3325	bacteriodes thetaiotaomicron symbiotic chitinase, putative
C014|g3342	COG0654	monoxygenase, putative
C014|g3395	COG2175	conserved hypothetical protein
C014|g3405	-	hypothetical protein AOR_1_760054
C014|g3412	-	conserved hypothetical protein
C014|g3449	COG0299	phosphoribosylglycinamide formyltransferase, putative
C014|g3544	-	hypothetical protein PMAA_049110
C014|g3545	-	hypothetical protein PMAA_049120
C014|g359	-	conserved hypothetical protein
C014|g3594	-	conserved hypothetical protein
C014|g3600	COG0654	monooxygenase, putative
C014|g3601	-	hypothetical protein PMAA_049810
C014|g3604	COG1953	allantoin permease, putative
C014|g3606	COG2175	conserved hypothetical protein
C014|g3688	COG3558	conserved hypothetical protein
C014|g3886	-	conserved hypothetical protein
C014|g3887	-	conserved hypothetical protein
C014|g3925	-	allantoate permease, putative
C014|g3955	COG0596	hydrolase, putative
C014|g3964	-	conserved hypothetical protein
C014|g4050	COG3491	isopenicillin N synthetase, putative
C014|g4062	-	hypothetical protein PMAA_091890
C014|g4071	-	conserved hypothetical protein
C014|g4122	COG1404	subtilisin, putative
C014|g415	-	conserved hypothetical protein
C014|g4357	-	cytochrome c oxidase assembly protein Cox19, putative
C014|g451	COG0596	conserved hypothetical protein
C014|g4514	COG0277	mitomycin Radical oxidase, putative
C014|g4551	COG0520	cysteine desulfurylase, putative
C014|g4656	-	conserved hypothetical protein
C014|g4657	-	conserved hypothetical protein
C014|g4703	-	ubiquinol-cytochrome C reductase complex, subunit X, putative
C014|g4833	-	conserved hypothetical protein
C014|g4837	COG3491	leucoanthocyanidin dioxygenase, putative
C014|g4890	COG0477	maltose permease, putative
C014|g4891	COG1501	alpha-xylosidase, putative
C014|g4892	-	conserved hypothetical protein
C014|g4909	-	conserved hypothetical protein
C014|g4962	-	conserved hypothetical protein
C014|g4963	-	hypothetical protein PMAA_076690
C014|g5033	-	hypothetical protein PMAA_043310
C014|g5057	COG2124	benzoate 4-monooxygenase cytochrome P450, putative
C014|g5068	COG0702	conserved hypothetical protein
C014|g5096	-	26 proteasome complex subunit Sem1, putative
C014|g5104	COG2072	dimethylaniline monooxygenase, putative
C014|g5172	COG2260	ribosome biogenesis protein nop10, putative
C014|g5178	-	hypothetical protein PMAA_083540
C014|g5223	COG0626	cystathionine gamma-synthase, putative
C014|g5253	-	conserved hypothetical protein
C014|g5300	-	conserved hypothetical protein
C014|g5513	-	conserved hypothetical protein
C014|g5518	-	conserved hypothetical protein
C014|g559	COG2124	cytochrome P450, putative
C014|g560	COG0477	conserved hypothetical protein
C014|g5674	COG2303	glucose-methanol-choline (gmc) oxidoreductase, putative
C014|g5682	COG0666	ankyrin repeat-containing protein, putative
C014|g5698	COG1131	spermidine/putrescine import ATP-binding protein potA, putative
C014|g5701	-	tartrate-resistant acid phosphatase type 5 precursor, putative
C014|g5745	COG0477	conserved hypothetical protein
C014|g5772	COG0500	O-methyltransferase, putative
C014|g5806	COG3791	conserved hypothetical protein
C014|g5837	COG1953	uracil permease, putative
C014|g5906	COG3142	copper homeostasis protein, putative
C014|g5908	-	trichodiene synthase, putative
C014|g5915	COG0277	D-lactate dehydrogenase, putative
C014|g5993	-	conserved hypothetical protein
C014|g6022	COG4901	40S ribosomal protein S25
C014|g6064	-	hypothetical protein PMAA_046720
C014|g6091	COG0235	aldolase, putative
C014|g6127	COG2124	benzoate 4-monooxygenase cytochrome P450, putative
C014|g6164	COG2124	cytochrome P450, putative
C014|g6235	COG0477	conserved hypothetical protein
C014|g63	-	conserved hypothetical protein
C014|g6463	-	conserved hypothetical protein
C014|g6473	COG4122,COG5520	glucosylceramidase, putative
C014|g6571	-	trichothecene 3-O-acetyltransferase, putative
C014|g6595	-	trichothecene 3-O-acetyltransferase, putative
C014|g6619	-	conserved hypothetical protein
C014|g6710	-	conserved hypothetical protein
C014|g6738	-	glucan endo-1,3-alpha-glucosidase agn1 precursor, putative
C014|g6741	-	conserved hypothetical protein
C014|g6789	COG0833	proline-specific permease, putative
C014|g6811	-	hypothetical protein PMAA_060870
C014|g6823	COG4221	short-chain dehydrogenase, putative
C014|g6827	-	conserved hypothetical protein
C014|g6866	COG0604,COG0702	conserved hypothetical protein
C014|g6924	COG0477	high-affinity nicotinic acid transporter, putative
C014|g7006	COG0477	monocarboxylate permease, putative
C014|g7011	COG1028	gluconate 5-dehydrogenase, putative
C014|g7012	-	hypothetical protein PMAA_009810
C014|g7160	-	conserved hypothetical protein
C014|g7161	COG2910	conserved hypothetical protein
C014|g7356	-	conserved hypothetical protein
C014|g7393	-	E3 ubiquitin-protein ligase PIB1, putative
C014|g7466	-	conserved hypothetical protein
C014|g7478	COG5147	DNA-binding protein eta2, putative
C014|g7485	COG3384	aromatic ring-opening dioxygenase LigB subunit, putative
C014|g7494	-	conserved hypothetical protein
C014|g7507	-	C6 finger domain protein, putative
C014|g7629	-	hypothetical protein PMAA_008160
C014|g7630	-	hypothetical protein PMAA_008160
C014|g7721	COG2124	benzoate 4-monooxygenase cytochrome P450, putative
C014|g7722	COG0154,COG1028	glutamyl-tRNA(gln) amidotransferase subunit A, putative
C014|g7724	COG2021	homoserine acetyltransferase family protein
C014|g7762	-	conserved hypothetical protein
C014|g7782	-	zinc knuckle domain protein
C014|g7878	COG0500	O-methyltransferase, putative
C014|g7879	-	conserved hypothetical protein
C014|g8030	COG0833,COG1893	proline-specific permease, putative
C014|g8032	-	AflR-like C6 zinc cluster transcription factor, putative
C014|g8047	-	conserved hypothetical protein
C014|g8048	COG2175	alpha-ketoglutarate-dependent sulfonate dioxygenase, putative
C014|g8049	COG0477	allantoate permease, putative
C014|g8131	COG0477	sugar transporter, putative
C014|g8147	COG0654	monoxygenase, putative
C014|g8149	-	conserved hypothetical protein
C014|g815	-	conserved hypothetical protein
C014|g8153	-	acetyltransferase, GNAT family
C014|g8156	-	conserved hypothetical protein
C014|g8244	-	conserved hypothetical protein
C014|g8250	-	hypothetical protein PMAA_060500
C014|g8348	COG0833	general amino-acid permease GAP1, putative
C014|g8370	-	hypothetical protein PMAA_076690
C014|g8443	-	conserved hypothetical protein
C014|g8498	-	hypothetical protein PMAA_090390
C014|g850	-	tricarboxylate transport protein, putative
C014|g8571	-	hypothetical protein AOR_1_760054
C014|g950	COG0654	monoxygenase, putative
C014|g965	-	conserved hypothetical protein

## Sheet: T.marneffei&P.paxilli
Gene id	COG	Function
C014|g1007	-	conserved hypothetical protein
C014|g1014	COG2072	flavin dependent monooxygenase, putative
C014|g1028	COG1835	conserved hypothetical protein
C014|g1055	-	conserved hypothetical protein
C014|g1057	-	conserved hypothetical protein
C014|g1062	-	hypothetical protein PMAA_077950
C014|g1085	-	conserved hypothetical protein
C014|g1295	COG0666	ankyrin repeat-containing protein, putative
C014|g1423	COG1953	allantoin permease, putative
C014|g1424	COG0145,COG3535	conserved hypothetical protein
C014|g1467	COG0666,COG0775	ankyrin repeat-containing protein, putative
C014|g1515	-	NAD dependent epimerase/dehydratase family protein
C014|g1551	COG0702	conserved hypothetical protein
C014|g1557	-	monocarboxylate permease, putative
C014|g1654	COG3236	conserved hypothetical protein
C014|g1718	-	conserved hypothetical protein
C014|g1758	-	conserved hypothetical protein
C014|g1915	-	conserved hypothetical protein
C014|g1970	-	conserved hypothetical protein
C014|g2024	COG0596	proline iminopeptidase, putative
C014|g205	COG0477	conserved hypothetical protein
C014|g207	COG5398	conserved hypothetical protein
C014|g2149	COG1574	hypothetical protein PMAA_071560
C014|g2243	-	conserved hypothetical protein
C014|g2374	COG0015,COG0183	adenylosuccinate lyase, putative
C014|g2401	-	conserved hypothetical protein
C014|g2549	-	hypothetical protein PMAA_067560
C014|g2577	-	conserved hypothetical protein
C014|g2591	-	conserved hypothetical protein
C014|g2852	COG0673	quinate utilisation oxidoreductase QutH
C014|g3051	-	conserved hypothetical protein
C014|g3054	-	conserved hypothetical protein
C014|g3074	COG0477	pantothenate transporter, putative
C014|g3100	-	conserved hypothetical protein
C014|g3152	-	hypothetical protein PMAA_064790
C014|g3178	-	hypothetical protein PMAA_065140
C014|g321	COG3673	conserved hypothetical protein
C014|g3239	-	conserved hypothetical protein
C014|g330	COG1028	short-chain dehydrogenase, putative
C014|g3326	-	hypothetical protein PMAA_014130
C014|g3355	-	conserved hypothetical protein
C014|g3407	-	conserved hypothetical protein
C014|g3408	COG1457	vitamin B6 transporter, putative
C014|g3416	COG0666	ankyrin repeat-containing protein, putative
C014|g3418	-	conserved hypothetical protein
C014|g3474	-	conserved hypothetical protein
C014|g3477	COG3119	sulfatase, putative
C014|g3525	COG0477	hexose carrier protein, putative
C014|g3557	-	hypothetical protein PMAA_049260
C014|g3558	COG0833	amino acid transporter, putative
C014|g3585	COG0464	hypothetical protein PMAA_049580
C014|g3797	COG5285	conserved hypothetical protein
C014|g3932	-	conserved hypothetical protein
C014|g4084	-	hypothetical protein PMAA_092130
C014|g4128	COG0654	monooxygenase, putative
C014|g4158	-	monocarboxylate permease, putative
C014|g422	COG0477	conserved hypothetical protein
C014|g426	-	conserved hypothetical protein
C014|g4328	-	conserved hypothetical protein
C014|g4329	COG0318	NRPS-like enzyme, putative
C014|g4353	COG0596	epoxide hydrolase, putative
C014|g4444	COG0699	conserved hypothetical protein
C014|g4509	-	conserved hypothetical protein
C014|g4530	COG0500	conserved hypothetical protein
C014|g4544	COG0654	monooxygenase, putative
C014|g4721	COG5574	hypothetical protein PMAA_073220
C014|g4927	COG0318	AMP dependent CoA ligase, putative
C014|g4955	COG2355	conserved hypothetical protein
C014|g4956	-	conserved hypothetical protein
C014|g4957	COG0477	pantothenate transporter, putative
C014|g5036	COG3386	lactonase drp35, putative
C014|g5037	COG0477	conserved hypothetical protein
C014|g5038	COG0715	conserved hypothetical protein
C014|g5062	COG1028	3-oxoacyl-[acyl-carrier-protein] reductase, putative
C014|g5063	-	conserved hypothetical protein
C014|g5071	-	conserved hypothetical protein
C014|g5131	COG0654	monooxygenase, putative
C014|g5218	-	C6 finger domain protein, putative
C014|g5333	COG0666	ankyrin repeat domain protein, putative
C014|g5408	COG0657	lipase/esterase, putative
C014|g549	-	feruloyl esterase B precursor, putative
C014|g5501	COG1028	short-chain dehydrogenase, putative
C014|g5502	-	conserved hypothetical protein
C014|g5524	-	conserved hypothetical protein
C014|g5583	COG0477	sugar transporter, putative
C014|g561	-	conserved hypothetical protein
C014|g5657	-	conserved hypothetical protein
C014|g5733	-	conserved hypothetical protein
C014|g5761	COG3491	isopenicillin N synthetase, putative
C014|g5858	-	conserved hypothetical protein
C014|g5875	-	hypothetical protein PMAA_017320
C014|g5892	-	metallophosphoesterase domain-containing protein, putative
C014|g6097	COG0111	D-3-phosphoglycerate dehydrogenase, putative
C014|g61	-	hypothetical protein PMAA_032890
C014|g6189	-	conserved hypothetical protein
C014|g62	COG2132	extracellular dihydrogeodin oxidase/laccase, putative
C014|g6317	COG0775	hypothetical protein PMAA_053000
C014|g6355	COG0654	pentachlorophenol 4-monooxygenase, putative
C014|g6418	COG2940	hypothetical protein PMAA_025740
C014|g6488	-	DUF953 domain protein
C014|g6503	-	conserved hypothetical protein
C014|g6526	-	conserved hypothetical protein
C014|g6588	COG0667	aldo/keto reductase, putative
C014|g6602	-	conserved hypothetical protein
C014|g669	COG1225	disrupter of telomere silencing protein Dot5, putative
C014|g6734	-	aquaporin transporter, putative
C014|g676	-	conserved hypothetical protein
C014|g6776	COG4300	conserved hypothetical protein
C014|g6777	-	hypothetical protein PMAA_099000
C014|g6803	-	conserved hypothetical protein
C014|g6820	-	conserved hypothetical protein
C014|g6871	-	conserved hypothetical protein
C014|g6928	-	conserved hypothetical protein
C014|g6951	COG1028	short-chain dehydrogenase, putative
C014|g6957	COG0328	ribonuclease H1, putative
C014|g7141	-	conserved hypothetical protein
C014|g715	COG2939	conserved hypothetical protein
C014|g7184	COG0666,COG0775	ankyrin repeat-containing protein, putative
C014|g7222	-	conserved hypothetical protein
C014|g7237	-	conserved hypothetical protein
C014|g7295	COG1028	short chain type dehydrogenase, putative
C014|g7305	COG0400	hypothetical protein PMAA_051330
C014|g7345	COG3774	mannosyl phosphorylinositol ceramide synthase CSH1, putative
C014|g7377	COG0500	O-methyltransferase
C014|g7381	COG3579	bleomycin hydrolase, putative
C014|g7394	-	conserved hypothetical protein
C014|g7398	-	conserved hypothetical protein
C014|g7420	COG0154	amidase family protein
C014|g7465	-	conserved hypothetical protein
C014|g753	COG0590	conserved hypothetical protein
C014|g7579	-	conserved hypothetical protein
C014|g7780	-	conserved hypothetical protein
C014|g7836	COG0604	zinc-containing alcohol dehydrogenase, putative
C014|g7843	COG0477	maltose permease, putative
C014|g7863	-	conserved hypothetical protein
C014|g7886	COG2365	conserved hypothetical protein
C014|g7951	COG2130	alcohol dehydrogenase, putative
C014|g7982	COG1028,COG2124	conserved hypothetical protein
C014|g8028	COG5285	phytanoyl-CoA dioxygenase family protein
C014|g8038	-	conserved hypothetical protein
C014|g8043	-	conserved hypothetical protein
C014|g8063	COG2072	dimethylaniline monooxygenase, putative
C014|g8064	COG1028	short-chain dehydrogenase, putative
C014|g8155	COG4677,COG5434	polygalacturonase A precursor, putative
C014|g8160	-	conserved hypothetical protein
C014|g8161	COG1215	hyaluronan synthase, putative
C014|g8171	-	conserved hypothetical protein
C014|g8182	-	conserved hypothetical protein
C014|g8193	COG0775	conserved hypothetical protein
C014|g8219	-	conserved hypothetical protein
C014|g8235	-	conserved hypothetical protein
C014|g8261	-	NACHT domain protein
C014|g829	COG0666	ankyrin repeat-containing protein, putative
C014|g8339	-	conserved hypothetical protein
C014|g8353	-	conserved hypothetical protein
C014|g8373	COG3733	membrane copper amine oxidase, putative
C014|g8402	-	conserved hypothetical protein
C014|g8417	-	hypothetical protein PMAA_102280
C014|g921	COG0775	ankyrin repeat-containing protein, putative
C014|g951	-	conserved hypothetical protein
C014|g963	-	O-acetyltransferase, putative
C018|g10219	-	hypothetical protein AOR_1_196014
C018|g10221	-	hypothetical protein CGGC5_14064
C018|g10222	COG0666	hypothetical protein AN2195.2
C018|g10233	COG0775	conserved hypothetical protein
C018|g10448	COG0596	hypothetical protein FG11361.1
C018|g10567	COG1574	hypothetical protein ANI_1_1398144
C018|g10569	-	Pc12g01150
C018|g10653	COG5285	hypothetical protein PDE_00320
C018|g1122	COG2124	cytochrome p450 monooxygenase
C018|g1309	-	sterigmatocystin 8-O-methyltransferase
C018|g1455	COG5285	hypothetical protein PDE_00320
C018|g1486	-	Dimeric alpha-beta barrel
C018|g1557	COG0477	putative high-affinity nicotinic acid transporter protein
C018|g1559	COG0715	hypothetical protein BC1G_12371
C018|g1571	-	predicted protein
C018|g16	-	conserved hypothetical protein
C018|g1604	COG0145,COG3535	conserved hypothetical protein
C018|g1694	COG2939	Pc21g06670
C018|g1700	-	hypothetical protein PDE_05812
C018|g1708	COG5285	unnamed protein product
C018|g1767	-	Pc13g01550
C018|g1858	COG0702	predicted protein
C018|g1984	-	MIP transporter
C018|g2007	-	C6 finger domain protein, putative
C018|g2192	COG3579	cysteine protease
C018|g2230	COG0477	hexose transporter
C018|g224	COG5635	Pc20g04700
C018|g2255	COG0666	NACHT nucleoside triphosphatase
C018|g2260	-	Pc12g10100
C018|g2292	COG5048	predicted protein
C018|g2301	-	conserved hypothetical protein
C018|g2347	-	nad dependent epimerase dehydratase family protein
C018|g2472	-	Pc20g11750
C018|g2519	-	putative nad dependent epimerase dehydratase family protein
C018|g2581	-	hypothetical protein PDE_01802
C018|g2585	COG0699	hypothetical protein PDE_08742
C018|g2646	COG1028	predicted protein
C018|g2700	COG1835	predicted protein
C018|g2767	-	hypothetical protein HMPREF1120_00740
C018|g2930	COG0590	conserved hypothetical protein
C018|g3038	-	Pc16g03680
C018|g3145	-	O-methyltransferase
C018|g3308	COG0654	monooxygenase, putative
C018|g3370	-	hypothetical protein PDE_08224
C018|g3377	COG0775	Pfs domain protein
C018|g34	-	hypothetical protein MGYG_02556
C018|g3527	-	hypothetical protein TERG_03802
C018|g3572	-	conserved hypothetical protein
C018|g3824	COG0464	hypothetical protein AN3615.2
C018|g3920	COG0500	methyltransferase domain-containing protein
C018|g3954	-	hypothetical protein BcDW1_6707
C018|g4042	-	Pc13g11590
C018|g4079	-	Pc13g12200
C018|g4152	-	conserved hypothetical protein
C018|g4266	-	conserved hypothetical protein
C018|g428	-	Pc20g10850
C018|g4314	-	hypothetical protein PP110
C018|g4347	COG0604	alcohol dehydrogenase, putative
C018|g4362	-	unnamed protein product
C018|g4434	-	conserved hypothetical protein
C018|g4464	COG1028	unnamed protein product
C018|g4503	-	putative glycoside hydrolase subgroup catalytic core protein
C018|g4620	COG0673	oxidoreductase
C018|g4635	-	hypothetical protein PDE_05959
C018|g4664	COG0464	Putative cell division cycle ATPase
C018|g4682	COG0657	lipase/esterase
C018|g4839	-	hypothetical protein PDIG_75330
C018|g4847	COG2130	NADP-dependent leukotriene B4 12-hydroxydehydrogenase
C018|g4976	COG2319	conserved hypothetical protein
C018|g5048	-	conserved hypothetical protein
C018|g5128	-	Pc23g00500
C018|g5138	COG0666,COG0775	ankyrin repeat-containing protein, putative
C018|g5151	COG0015	argininosuccinate lyase
C018|g5174	COG0154	hypothetical protein CHGG_10876
C018|g529	COG2132	extracellular dihydrogeodin oxidase/laccase
C018|g530	-	hypothetical protein ANI_1_296044
C018|g5430	COG1225	Pc20g00300
C018|g5437	-	hypothetical protein PDE_09089
C018|g5448	-	trancriptional activator
C018|g5519	COG2124	hypothetical protein W97_09169
C018|g552	-	unnamed protein product
C018|g5549	COG3733	copper amine oxidase
C018|g5609	COG0400	Pc21g22910
C018|g5614	COG0500	hypothetical protein GMDG_03630
C018|g5846	-	hypothetical protein AOR_1_116184
C018|g5865	COG0451	hypothetical protein PDE_01058
C018|g5892	COG3774	mannosyl phosphorylinositol ceramide synthase CSH1, putative
C018|g5899	COG5434	polygalacturonase, putative
C018|g604	-	Pc14g00920
C018|g6047	-	Pc16g00470
C018|g6057	COG2129	Pc13g03010
C018|g6084	COG0666	Pc16g06120
C018|g6158	-	conserved hypothetical protein
C018|g6242	-	unnamed protein product
C018|g6250	-	hypothetical protein PDE_06871
C018|g6254	COG0464	hypothetical protein COCSADRAFT_177807
C018|g6304	-	hypothetical protein AOR_1_116184
C018|g6313	COG0145,COG3535	conserved hypothetical protein
C018|g6314	COG1953	allantoin permease
C018|g6354	-	conserved hypothetical protein
C018|g636	COG0477	allantoate permease, putative
C018|g6433	COG1028	putative short chain type protein
C018|g6435	COG1028	Pc16g07760
C018|g6436	-	Pc16g07770
C018|g6475	COG0666	ankyrin repeat domain-containing protein 52
C018|g6629	-	hypothetical protein PDIP_52020
C018|g6630	-	hypothetical protein CGLO_16000
C018|g6637	-	hypothetical protein TERG_02067
C018|g6703	COG0367	Pc21g12620
C018|g6713	-	predicted protein
C018|g677	-	hypothetical protein CONPUDRAFT_126342
C018|g688	COG0015	argininosuccinate lyase
C018|g6883	-	unnamed protein product
C018|g6895	COG1272	conserved hypothetical protein
C018|g7043	COG2365	predicted protein
C018|g7058	-	hypothetical protein
C018|g7130	-	conserved hypothetical protein
C018|g7192	-	oxidoreductase
C018|g7349	-	conserved hypothetical protein
C018|g7386	COG0111,COG3618	hypothetical protein AN5293.2
C018|g7387	COG3386	gluconolactonase precursor
C018|g7433	COG1022	NRPS-like enzyme, putative
C018|g7450	COG3673	hypothetical protein BC1G_01289
C018|g7471	-	hypothetical protein ANI_1_1592134
C018|g753	COG0596	Pc22g18620
C018|g7613	COG0477	putative mfs monocarboxylate protein
C018|g7710	COG0500	methyltransferase domain-containing protein
C018|g7719	COG0654	pentachlorophenol 4-monooxygenase, putative
C018|g7736	COG0328	ribonuclease H1
C018|g7740	COG0654	monooxygenase, putative
C018|g7831	COG0477	probable maltose permease (MalP)
C018|g7848	COG0318	AMP dependent CoA ligase, putative
C018|g7873	-	hypothetical protein AURDEDRAFT_120079
C018|g7890	COG2072	predicted protein
C018|g7892	COG1028	conserved hypothetical protein
C018|g79	COG1215	predicted protein
C018|g80	COG1835	predicted protein
C018|g8260	-	hypothetical protein ANI_1_2378074
C018|g8286	COG4300	hypothetical protein SETTUDRAFT_107453
C018|g8315	COG3236	hypothetical protein PDE_03714
C018|g8335	-	hypothetical protein
C018|g8365	COG1028	WW domain-containing oxidoreductase
C018|g840	-	conserved hypothetical protein
C018|g8407	COG2355	conserved hypothetical protein
C018|g8408	-	hypothetical protein PDIG_05540
C018|g8409	COG2072	Dimethylaniline monooxygenase, putative
C018|g8410	COG0477	pantothenate transporter, putative
C018|g8414	-	conserved hypothetical protein
C018|g8472	COG0596	conserved hypothetical protein
C018|g8545	COG0666,COG0775	hypothetical protein AN1806.2
C018|g8647	-	heme-binding peroxidase
C018|g8657	-	hypothetical protein PDE_01566
C018|g8745	COG3119	arylsulfatase A
C018|g8766	-	related to monocarboxylate transporter 4
C018|g8782	COG0477	pantothenate transporter, putative
C018|g8816	-	predicted protein
C018|g8835	-	Pc22g11150
C018|g9096	-	hypothetical protein PDIP_54420
C018|g9097	COG1457	Vitamin B6 transporter, putative
C018|g9127	COG0477	putative hexose transporter protein
C018|g9185	-	Pc16g00470
C018|g9307	-	conserved hypothetical protein
C018|g9309	COG0667	predicted protein
C018|g9310	-	conserved hypothetical protein
C018|g9320	-	Pc20g03640
C018|g9328	-	Pc20g06790
C018|g9500	-	conserved hypothetical protein
C018|g9561	-	hypothetical protein PMAA_092130
C018|g9607	-	putative beta-glucuronidase
C018|g9649	-	Pc20g03450
C018|g9743	-	hexose carrier protein, putative
C018|g9881	-	Pc22g19880
C018|g9958	COG0654	hypothetical protein PDIG_86750

## Sheet: P.paxilli&A.fumigatus
Gene id	COG	Function
C003|g_1020	COG2124	cytochrome P450
C003|g_1088	-	acetyltransferase, GNAT family family
C003|g_1098	-	conserved hypothetical protein
C003|g_1149	-	mannosylphosphate transferase (Mnn4)
C003|g_119	COG2272	carboxylesterase
C003|g_1224	COG4126	hydantoin racemase (Dcg1)
C003|g_1262	-	cell wall anchored protein
C003|g_1382	COG1100	ADP-ribosylation factor family protein
C003|g_1479	-	conserved hypothetical protein
C003|g_1511	-	conserved hypothetical protein
C003|g_1633	COG0277	D-lactate dehydrogenase (cytochrome)
C003|g_1634	COG0477	MFS transporter
C003|g_1644	COG0277	FAD/FMN-containing protein
C003|g_1662	-	solid-state culture specific protein
C003|g_1711	-	GDSL-like lipase/acylhydrolase domain protein
C003|g_1725	COG3491	oxidoreductase, 2OG-Fe(II) oxygenase family
C003|g_1728	-	MFS multidrug transporter
C003|g_1735	-	conserved hypothetical protein
C003|g_1792	-	conserved hypothetical protein
C003|g_1808	-	sphingomyelin phosphodiesterase
C003|g_1810	-	conserved hypothetical protein
C003|g_1898	COG4295	conserved hypothetical protein
C003|g_1940	-	conserved hypothetical protein
C003|g_1972	-	conserved hypothetical protein
C003|g_2043	-	conserved hypothetical protein
C003|g_2099	COG0477	MFS sugar transporter
C003|g_2205	-	hypothetical protein AFUA_2G05640
C003|g_2242	-	alkaline lipase
C003|g_2244	COG0238	37S ribosomal protein S18
C003|g_2282	-	pre-mRNA splicing factor (Srp1)
C003|g_2320	COG3217	MOSC domain protein
C003|g_2335	COG2147	60S ribosomal protein L19
C003|g_2431	COG1335	isochorismatase family hydrolase, putative
C003|g_2475	-	cutinase
C003|g_2476	COG2072	cyclohexanone monooxygenase
C003|g_2524	-	hypothetical protein AFUA_2G09900
C003|g_253	-	conserved hypothetical protein
C003|g_2739	-	C6 transcription factor
C003|g_2758	COG3175	cytochrome c oxidase assembly protein Cox11
C003|g_2899	-	conserved hypothetical protein
C003|g_2948	COG3507	endo-arabinanase
C003|g_299	-	60S ribosomal protein L29
C003|g_3049	COG0531	choline transport protein
C003|g_306	-	DUF636 domain protein
C003|g_313	COG1028	short chain dehydrogenase/reductase
C003|g_316	COG0477	MFS alpha-glucoside transporter
C003|g_3167	-	fungal specific transcription factor
C003|g_3168	COG0477	MFS multidrug transporter
C003|g_3243	-	conserved hypothetical protein
C003|g_3259	COG2755	esterase
C003|g_3277	-	Pfs and NB-ARC domain protein
C003|g_3279	COG2159	2-amino-3-carboxymuconate-6-semialdehyde decarboxylase, putative
C003|g_3281	COG1012	aldehyde dehydrogenase (AldH12)
C003|g_3318	-	O-methyltransferase
C003|g_3329	-	conserved hypothetical protein
C003|g_3334	COG0702	ergot alkaloid biosynthetic protein A
C003|g_3336	-	dimethylallyl tryptophan synthase FgaPT1
C003|g_3337	COG1028	short chain dehydrogenase/oxidoreductase CpoX2
C003|g_3341	-	RecName: Full=Tryptophan dimethylallyltransferase
C003|g_3342	COG0277	FAD binding oxidoreductase CpoX1
C003|g_3345	-	reverse transcriptase, putative
C003|g_3351	-	conserved hypothetical protein
C003|g_3380	COG0477	high-affinity glucose transporter
C003|g_3385	-	RTA1 domain protein
C003|g_3386	-	C6 finger domain protein
C003|g_3390	-	ATP/GTP-binding protein
C003|g_3392	-	hypothetical protein AFUA_3G00550
C003|g_3408	-	glycosyl hydrolase
C003|g_3417	COG3799	methylaspartate ammonia-lyase
C003|g_3423	-	hypothetical protein AFUA_3G00850
C003|g_3425	COG0454,COG1853	conserved hypothetical protein
C003|g_3430	-	RTA1 domain protein
C003|g_3431	-	C6 transcription factor
C003|g_3455	COG0626	cystathionine beta-lyase
C003|g_3474	COG0477	siderochrome-iron transporter
C003|g_3517	-	isoflavone reductase family protein
C003|g_3534	-	hypothetical protein AFUA_3G01970
C003|g_3586	COG0515	serine protein kinase
C003|g_3593	-	conserved hypothetical protein
C003|g_3597	-	integral membrane protein
C003|g_3603	COG0702	nucleoside-diphosphate-sugar epimerase family protein
C003|g_3609	-	C6 transcription factor
C003|g_3618	COG0402	amidohydrolase family protein
C003|g_3627	-	alpha-L-rhamnosidase C
C003|g_3635	-	hypothetical protein AFUA_3G02960
C003|g_3655	COG0477	MFS multidrug transporter
C003|g_3656	COG1335	cysteine hydrolase family protein
C003|g_3703	COG2819	siderophore esterase IroE-like
C003|g_3715	-	conserved hypothetical protein
C003|g_3718	-	hypothetical protein AFUA_3G03810
C003|g_3723	COG1250	3-hydroxyacyl-CoA dehydrogenase
C003|g_388	COG5210	TBC domain protein
C003|g_3958	-	conserved hypothetical protein
C003|g_3967	COG0277	isoamyl alcohol oxidase
C003|g_3978	COG1226	potassium channel
C003|g_4088	COG5434	extracellular exo-polygalacturonase
C003|g_4102	-	conserved hypothetical protein
C003|g_4139	COG1804	CAIB/BAIF family enzyme
C003|g_4159	-	reverse transcriptase, putative
C003|g_4160	-	endonuclease/reverse transcriptase, putative
C003|g_4225	COG0724	pre-RNA splicing factor Srp2
C003|g_4564	COG1231	flavin containing amine oxidase
C003|g_4625	-	conserved hypothetical protein
C003|g_4670	COG3485	extracellular dioxygenase
C003|g_468	-	conserved hypothetical protein
C003|g_4693	COG0757	3-dehydroquinate dehydratase, type II
C003|g_4694	-	conserved hypothetical protein
C003|g_4699	-	FacC-like extracellular signaling protein
C003|g_4743	-	endonuclease/reverse transcriptase, putative
C003|g_4747	COG5434	rhamnogalacturonase
C003|g_4757	-	F-box domain protein
C003|g_4770	-	hypothetical protein AFUA_4G00330
C003|g_4803	COG0642,COG0784,COG2203	sensor histidine kinase/response regulator
C003|g_4807	COG0604	zinc-binding oxidoreductase CipB
C003|g_4819	-	reverse transcriptase, putative
C003|g_4852	COG2304	von Willebrand domain protein
C003|g_4853	-	hypothetical protein AFUA_4G01170
C003|g_4857	-	conserved hypothetical protein
C003|g_4864	-	endo-chitosanase, pseudogene
C003|g_4901	-	reverse transcriptase, putative
C003|g_4914	-	arachidonate 5-lipoxygenase
C003|g_4916	COG0388	carbon-nitrogen family hydrolase
C003|g_4926	-	hypothetical protein AFUA_4G02890
C003|g_4957	-	cutinase
C003|g_5	-	IBR finger domain protein
C003|g_5202	-	GPI anchored cell wall protein, putative
C003|g_5259	COG2939	serine carboxypeptidase
C003|g_5276	COG5051	60S ribosomal protein L36
C003|g_5277	-	integral membrane protein
C003|g_5282	-	conserved hypothetical protein
C003|g_5443	-	DnaJ domain protein
C003|g_5457	-	hypothetical protein NFIA_106890
C003|g_5459	-	conserved hypothetical protein
C003|g_5472	-	DUF563 domain protein
C003|g_5526	COG0726	polysaccharide deacetylase family protein
C003|g_578	-	conserved hypothetical protein
C003|g_5831	COG0596	alpha/beta hydrolase
C003|g_5855	-	metallo-beta-lactamase domain protein
C003|g_5895	-	conserved hypothetical protein
C003|g_5910	-	conserved hypothetical protein
C003|g_5911	-	conserved hypothetical protein
C003|g_5926	-	conserved hypothetical protein
C003|g_5928	-	hypothetical protein AFUA_4G14050
C003|g_5935	-	cutinase
C003|g_5938	-	Diacylglycerol acyltransferase family
C003|g_5961	-	glutathione S-transferase
C003|g_6009	-	reverse transcriptase, putative
C003|g_6010	-	endonuclease/reverse transcriptase, putative
C003|g_6026	-	hypothetical protein AFUA_5G00250
C003|g_6028	-	reverse transcriptase, putative
C003|g_6041	COG0436	aminotransferase, classes I and II family
C003|g_6043	COG0477	MFS transporter
C003|g_6085	-	integral membrane protein
C003|g_6122	COG0154	general amidase
C003|g_6136	-	conserved hypothetical protein
C003|g_6156	COG1028	oxidoreductase, short chain dehydrogenase/reductase family
C003|g_6222	COG1091	NAD dependent epimerase/dehydratase family protein
C003|g_6307	-	cytochrome P450 monooxygenase SirB-like
C003|g_6335	COG2072	flavin dependent monooxygenase
C003|g_6400	-	conserved hypothetical protein
C003|g_645	-	phosphoglycerate mutase family protein
C003|g_6510	-	conserved hypothetical protein
C003|g_6585	-	conserved hypothetical protein
C003|g_6693	COG4305	extracellular cellulase CelA/allergen Asp F7-like
C003|g_6697	-	conserved hypothetical protein
C003|g_6715	-	hypothetical protein AFUA_5G08250
C003|g_6735	COG2940	SET domain protein
C003|g_6762	-	conserved hypothetical protein
C003|g_6805	-	conserved hypothetical protein
C003|g_687	COG5333	cyclin
C003|g_6879	-	conserved hypothetical protein
C003|g_688	COG0625	conserved hypothetical protein
C003|g_6888	-	C6 transcription factor
C003|g_689	COG3001	fructosamine-3-kinase
C003|g_6926	COG0477	MFS multidrug transporter
C003|g_6986	COG0477	MFS multidrug transporter
C003|g_7059	-	mitochondrial carrier protein (Pet8)
C003|g_7143	-	TPR domain protein
C003|g_7149	-	metallo-beta-lactamase family protein
C003|g_7272	COG5160	Ulp1 protease family protein
C003|g_7305	-	C6 transcription factor
C003|g_7319	-	integral membrane protein
C003|g_7374	-	Rho-associated protein kinase
C003|g_7390	-	conserved hypothetical protein
C003|g_7407	-	hypothetical protein AFUA_6G00340
C003|g_7450	-	reverse transcriptase, putative
C003|g_7451	-	reverse transcriptase, putative
C003|g_7476	COG0520	aminotransferase
C003|g_7532	COG0515	protein kinase
C003|g_7569	COG3384	aromatic ring-opening dioxygenase LigB subunit
C003|g_7605	-	conserved hypothetical protein
C003|g_7607	-	conserved hypothetical protein
C003|g_7621	COG0520,COG1020,COG3320	nonribosomal peptide synthase
C003|g_7670	-	cell cycle checkpoint protein (Hus1)
C003|g_768	COG0194	guanylate kinase
C003|g_7709	-	hypothetical protein AFUA_6G04370
C003|g_7798	-	conserved hypothetical protein
C003|g_7806	-	37 ribosomal protein Rsm10
C003|g_7809	COG1958	U6 snRNA-associated Sm-like protein LSm6
C003|g_7846	-	conserved hypothetical protein
C003|g_7893	-	C6 transcription factor
C003|g_790	-	conserved hypothetical protein
C003|g_7927	COG2730	endoglucanase
C003|g_80	-	conserved hypothetical protein
C003|g_8007	-	conserved hypothetical protein
C003|g_8112	-	RING finger protein
C003|g_8122	-	reverse transcriptase, putative
C003|g_8123	-	endonuclease/reverse transcriptase, putative
C003|g_8124	COG2214	DnaJ domain protein
C003|g_8128	-	endoglucanase
C003|g_8240	-	conserved hypothetical protein
C003|g_8283	-	DUF domain protein
C003|g_83	-	hypothetical protein AFUA_1G00950
C003|g_8343	-	NmrA-like family protein
C003|g_8368	COG1020	nonribosomal peptide synthase
C003|g_841	-	conserved hypothetical protein
C003|g_8541	-	conserved hypothetical protein
C003|g_8601	-	hypothetical protein AFUA_6G14450
C003|g_8620	COG0477	MFS toxin transporter
C003|g_8621	-	endonuclease/reverse transcriptase, putative
C003|g_8622	-	reverse transcriptase, putative
C003|g_882	-	mitochondrial carrier protein
C003|g_886	-	hypothetical protein AFUA_1G10030
C003|g_8899	COG1761	DNA-directed RNA polymerase II subunit RPB11a, putative
C003|g_8953	-	conserved hypothetical protein
C003|g_8999	-	C6 transcription factor
C003|g_9023	-	integral membrane protein (Pth11)
C003|g_9030	COG0477	MFS alpha-glucoside transporter
C003|g_9181	COG0654	FAD monooxygenase
C003|g_9187	COG0477	putative allantoate permease of the major facilitator superfamily
C003|g_9195	-	hypothetical protein PDIG_63590
C003|g_9199	-	hypothetical protein AFUA_7G06910
C003|g_9211	COG2319	vegetative incompatibility WD repeat protein
C003|g_9217	-	zinc knuckle domain protein
C003|g_9224	-	reverse transcriptase, putative
C003|g_9233	COG2319	vegetative incompatibility WD repeat protein
C003|g_9280	-	dimethylallyl tryptophan synthase FtmPT1
C003|g_9290	-	reverse transcriptase, putative
C003|g_9319	-	cell surface protein Mas1, putative
C003|g_9338	COG0833	amino acid transporter
C003|g_9350	-	chitosanase
C003|g_9361	-	reverse transcriptase, putative
C003|g_9366	COG0526	thioredoxin
C003|g_9367	COG3345	Melibiase subfamily
C003|g_9368	-	integral membrane protein
C003|g_9387	-	conserved hypothetical protein
C003|g_9397	-	mitochondrial carrier protein (Pet8)
C003|g_9404	COG1231	flavin containing amine oxidase
C003|g_9409	COG4677	pectin methylesterase
C003|g_9415	COG0436	aminotransferase, classes I and II family
C003|g_9420	COG1252	pyridine nucleotide-disulphide oxidoreductase family protein
C003|g_9433	-	hypothetical protein AFUA_8G01760
C003|g_9447	-	histidine acid phosphatase
C003|g_9481	-	neutral amino acid permease
C003|g_9495	COG0142	geranylgeranyl pyrophosphate synthetase AtmG
C003|g_9518	-	C6 transcription factor
C003|g_9597	-	COP9 signalosome subunit 8 (CsnH)
C003|g_9686	-	conserved hypothetical protein
C003|g_9719	-	DUF567 domain protein
C003|g_9721	-	RTA1 domain protein
C003|g_9727	-	hypothetical protein AFUB_081750
C003|g_9746	COG0515	protein kinase
C003|g_9756	COG1017,COG1018	flavohemoprotein
C003|g_9767	-	conserved hypothetical protein
C003|g_9776	-	reverse transcriptase, putative
C003|g_98	-	fungal specific transcription factor
C003|g_9802	COG0288	carbonic anhydrase family protein
C003|g_9858	COG1048	aconitase family protein
C003|g_9860	-	conserved hypothetical protein
C003|g_9868	-	C6 finger domain protein
C003|g_9879	-	nucleoside-diphosphate-sugar epimerase
C018|g10002	-	IBR domain-containing protein
C018|g10032	-	O-methyltransferase, putative
C018|g10068	-	acetylxylan esterase
C018|g10129	COG0724	hypothetical protein PDE_04699
C018|g1017	COG5434	Rhamnogalacturonase, putative
C018|g10171	COG3384	Pc22g22960
C018|g1025	COG2214	diphthamide biosynthesis protein 4
C018|g10268	-	hypothetical protein PDE_06128
C018|g10279	-	hypothetical protein NFIA_045320
C018|g10316	-	conserved hypothetical protein
C018|g10394	-	hypothetical protein PDE_02534
C018|g10399	-	hypothetical protein PDIP_68480
C018|g10425	COG3345	hypothetical protein AN8392.2
C018|g10484	-	conserved hypothetical protein
C018|g10488	-	hypothetical protein AFUA_4G14050
C018|g10505	-	unnamed protein product
C018|g10521	COG1761	Pc21g05130
C018|g10527	-	Pc21g05230
C018|g1053	-	hypothetical protein NFIA_062340
C018|g10548	-	Pc13g10870
C018|g10616	-	fungal specific transcription factor, putative
C018|g10626	COG0526	thioredoxin
C018|g10635	COG0642,COG0784	hypothetical protein PDE_09722
C018|g1072	-	hypothetical protein PDE_02376
C018|g10738	-	conserved hypothetical protein
C018|g10763	-	conserved hypothetical protein
C018|g10787	COG3507	Pc12g12910
C018|g1341	-	Pc08g00050
C018|g1345	-	reverse transcriptase
C018|g139	COG2272	hypothetical protein PDE_01282
C018|g1391	COG5051	hypothetical protein PDE_03668
C018|g1394	-	Pc22g18870
C018|g1443	-	Pc21g21970
C018|g1459	COG0277	isoamyl alcohol oxidase
C018|g1481	-	hypothetical protein NFIA_079040
C018|g1492	-	Pc22g12570
C018|g1536	COG1335	hypothetical protein PDE_04362
C018|g1556	COG2319	NACHT and WD40 domain protein
C018|g1582	COG0531	conserved hypothetical protein
C018|g1751	-	Pc18g03260
C018|g1816	COG2939	Serine carboxypeptidase, putative
C018|g1820	COG2319	hypothetical protein ATEG_09923
C018|g186	COG0194	hypothetical protein AN1395.2
C018|g1860	-	Pc20g10220
C018|g1870	COG2755	Pc20g15610
C018|g1893	COG0477	Pc22g20030
C018|g1976	COG0604	quinone oxidoreductase, putative
C018|g2001	-	hypothetical protein PDE_07510
C018|g2005	-	hypothetical protein AOR_1_488034
C018|g2066	COG1100	hypothetical protein PDE_00545
C018|g2094	-	unnamed protein product
C018|g213	-	putative alpha-1,6-mannanase
C018|g2130	-	hypothetical protein PDE_00704
C018|g2138	-	TPA: conserved hypothetical protein
C018|g222	-	hypothetical protein PDE_03293
C018|g2232	-	hypothetical protein PDE_03293
C018|g232	-	cutinase 2
C018|g2366	-	cutinase precursor
C018|g2369	-	conserved hypothetical protein
C018|g2438	-	Pc22g14060
C018|g2486	-	alpha-L-rhamnosidase C, putative
C018|g2490	-	Pc03g00170
C018|g25	COG0775	tetratricopeptide repeat domain-containing protein
C018|g2553	COG0702	hypothetical protein PDE_01827
C018|g2604	COG0477,COG0625	MFS transporter
C018|g262	-	hypothetical protein PDE_03013
C018|g2683	-	hypothetical protein AFUA_2G05640
C018|g2709	-	hypothetical protein NFIA_004140
C018|g2751	COG0477	Pc21g09810
C018|g286	-	hypothetical protein PDE_03057
C018|g2875	-	hypothetical protein OCS_06453
C018|g2893	COG1017,COG1018	Pc13g12030
C018|g2905	COG0477	MFS multidrug transporter, putative
C018|g2938	-	reverse transcriptase
C018|g297	COG0757	dehydroquinase class II, putative
C018|g3066	COG0515	CMGC protein kinase
C018|g3104	-	hypothetical protein AN7850.2
C018|g3201	COG2072	Pc21g16030
C018|g3368	-	isoflavone reductase family protein
C018|g3408	-	hypothetical protein NFIA_045320
C018|g3421	-	Methylaspartate ammonia-lyase, putative
C018|g3427	-	hypothetical protein PDE_04642
C018|g3450	COG3001	hypothetical protein MAA_08470
C018|g3475	COG0288	Carbonic anhydrase
C018|g3563	-	conserved hypothetical protein
C018|g3570	-	hypothetical protein PDIP_77660
C018|g3573	COG3791	Mss4-like protein
C018|g3597	-	putative chitosanase
C018|g3605	-	GNAT family acetyltransferase, putative
C018|g3647	-	Pc12g00330
C018|g3705	-	conserved hypothetical protein
C018|g3708	-	Sphingomyelin phosphodiesterase, putative
C018|g3800	COG0477	conserved hypothetical protein
C018|g3805	COG0833	arginine permease
C018|g3806	COG0436	aspartate aminotransferase
C018|g3823	-	hypothetical protein AN3614.2
C018|g3885	-	Pc22g19360
C018|g3921	COG0154	predicted protein
C018|g3953	COG2124	Pc21g05770
C018|g3962	-	hypothetical protein PDE_00728
C018|g3973	-	Pc12g15150
C018|g4108	COG4126	conserved hypothetical protein
C018|g4147	-	C6 transcription factor, putative
C018|g4154	COG0477	MFS toxin transporter
C018|g4182	COG2940	conserved hypothetical protein
C018|g4183	-	hypothetical protein Ao3042_11852
C018|g4201	-	hypothetical protein PDE_03527
C018|g4317	COG0142	PaxG
C018|g4320	-	PaxP
C018|g4329	COG0596	alpha/beta hydrolase
C018|g4340	-	conserved hypothetical protein
C018|g4345	-	hypothetical protein PDE_03293
C018|g4437	COG0477	hypothetical protein PDE_07416
C018|g4538	COG1250	hypothetical protein PDE_04844
C018|g4641	-	conserved hypothetical protein
C018|g4711	-	hypothetical protein AFUA_3G00550
C018|g4783	COG4295	Pc22g07660
C018|g4795	COG2304	von Willebrand factor type A domain protein
C018|g4796	-	hypothetical protein TSTA_024780
C018|g4910	COG0477	MFS transporter, putative
C018|g5004	-	predicted protein
C018|g5057	COG0477	unnamed protein product
C018|g508	COG1958	hypothetical protein PDE_02486
C018|g5102	COG1231	flavin containing amine oxidase, putative
C018|g5123	-	hypothetical protein NFIA_106630
C018|g5130	-	Pc20g10520
C018|g5142	-	Pc16g04350
C018|g5171	-	hypothetical protein PDIP_21570
C018|g523	COG4677	pectinesterase family protein
C018|g5240	COG3175	hypothetical protein PDE_03223
C018|g5260	-	Pc20g14370
C018|g5261	-	integral membrane protein
C018|g5309	-	F-box domain protein
C018|g5371	-	hypothetical protein PDE_03884
C018|g5481	-	hypothetical protein AN1738.2
C018|g5507	COG0051	hypothetical protein PDE_01019
C018|g5514	-	hypothetical protein PDIG_47010
C018|g5516	COG2214	DnaJ domain protein
C018|g5522	-	Pc06g01760
C018|g5536	-	C6 zinc finger domain-containing protein
C018|g5537	-	rta1 domain-containing protein
C018|g5559	-	Pc22g24430
C018|g5597	-	hypothetical protein BDDG_09812
C018|g5603	-	integral membrane protein
C018|g5635	-	hypothetical protein NFIA_006070
C018|g5638	-	hypothetical protein PDE_06796
C018|g5669	COG0436	hypothetical protein NECHADRAFT_97577
C018|g576	-	hypothetical protein FPSE_10215
C018|g5778	-	hypothetical protein NFIA_000660
C018|g5825	COG0726	polysaccharide deacetylase family protein
C018|g5902	-	hypothetical protein Ao3042_04646
C018|g593	COG0277	hypothetical protein NECHADRAFT_95974
C018|g6005	-	reverse transcriptase
C018|g6010	-	Pc16g06090
C018|g6059	COG0477	siderophore iron transporter
C018|g6064	-	predicted protein
C018|g6087	COG0277	FAD binding domain protein
C018|g6149	COG4305	Pc22g15890
C018|g6177	COG0477	predicted protein
C018|g6178	-	hypothetical protein AN7971.2
C018|g620	COG2147	hypothetical protein ANI_1_1726184
C018|g6205	-	hypothetical protein ANI_1_1762144
C018|g6287	COG1335	cysteine hydrolase family protein
C018|g6288	COG0477	MFS multidrug transporter, putative
C018|g6311	-	hypothetical protein ANI_1_2184
C018|g6327	-	Pc16g00900
C018|g6333	COG0515	serine protein kinase
C018|g6432	-	Pc21g10690
C018|g6454	-	hypothetical protein PDE_00395
C018|g6485	-	hypothetical protein PDE_01968
C018|g6596	-	hypothetical protein PDE_07038
C018|g6641	COG3320	Pc20g12670
C018|g6645	-	Pc20g12660
C018|g6646	-	predicted protein
C018|g6647	-	predicted protein
C018|g6656	COG0626	cystathionine beta-lyase
C018|g6669	-	Pc21g10140
C018|g6711	COG1028	oxidoreductase, short chain dehydrogenase/reductase family
C018|g6740	-	hypothetical protein PDIG_86530
C018|g6794	-	hypothetical protein PDE_00496
C018|g6808	-	caib baif family enzyme
C018|g6874	-	hypothetical protein PDE_05224
[truncated: 75 more rows]

## Sheet: P.paxilli&P.capsulatum
Gene id	COG	Function
[truncated: 1,937 more rows]

[truncated: 5 more sheets: T.m&A.f$P.c, T.m&P.p&P.c, T.m&P.p&A.f, P.p&A.f&P.c, T.m&P.p&A.f&P.c]
