# Supplementary material for: Genome Sequencing and Comparative Genomics Analysis Revealed Pathogenic Potential in Penicillium capsulatum as a Novel Fungal Pathogen Belonging to Eurotiales
Source: Front Microbiol. 2016 Oct 5;7:1541. doi: 10.3389/fmicb.2016.01541 (PMC5051111; doi:10.3389/fmicb.2016.01541)
Supplement: Supplementary file 6 [file Table_6.xlsx]

## Sheet: Sheet1
Table S6. Virulence-related genes shared orthologous groups among genomes of T. marneffei, P. capsulatum, A. fumigatus and P. paxilli.
group	Gene	Gene product	Function	Pathogenesis related activities
C1&C2&C3&C4
	afpmt1	Afpmt1 (o-mannosyltransferase)	Necessary forgrowth ≥37℃	Cell-wall assemblyand morphogenesis
	cgrA	CgrA (nucleolar protein)	Ribosome biogenesis at 37℃	Growth at 37℃
	calA/cnaA	CalA/CnaA (calcineurine catalytic subunit A)	Septum formation Conidiophore development	Stress response
	amcA	AmcA (putative mitochondrial carrier for ornithine)	Putative mitochondrial carrier forsiderophore precursor ornithine
	chsG	ChsG (Chitin synthase class III)	Synthesis of chitin
	tcsB	TcsB (histidine kinase)		Stress response
	mirC	MirC (Siderophore transport protein)	Siderophore transport gene
	anp1	Anp1 (mannosyl-transferases)	Synthesis of mannan	cell wall assembly and morphogenesis
	ppoC	PpoC (fatty acid oxygenase)	Prostaglandin synthesis related	Stress oxidativeresistance
	chsC	ChsC (Chitin synthase classIII)	Synthesis of chitin
	ppoB	PpoB (fattyacidoxygenase)	Prostaglandinsynthesis related	Stress oxidativeresistance
	pkaR	PkaR (PKAregulatory subunit )	cAMP signal transduction
	chsD	ChsD (Chitin synthase classVI)	Synthesis o fchitin
	pacC	PacC (transcriptional regulator)	Repression of zrfC and asp f2 at acidic pH
	mdr1, mdr2, and mdr-4	Mdr1, Mdr2,and Mdr4(ABC transporters)	Toxic molecule expulsion	Toxic moleculesexpulsion
	phzA	Z-like Ser/Thr protein phosphatase	Oxidative stress protection	ROS protection
	mepB	MepB (Intracellular metalloprotease)	Protein degradation
	hsp1/asp f12	Hsp1/Asp f12(heat shock protein,Hsp90 family)	Chaperone	Chaperone activity and protein transportin growth at37℃ Stress response during inflammation Auto immunity Type I hypersensitivity
	mdr-4	Mdr4(ABCtransporters)	Toxic molecule expulsion	Toxic moleculesexpulsion
	abr2	Abr2 (Putativelaccase)	DHN-melanin biosynthesis
	fks1	Fks1 (catalyticsubunitof b-(1–3)-glucan synthasecomplex)	Synthesis of b-(1–3)-glucan	Essential forfungal growth
	gliP	GliP (nonribosomal peptide synthetase)	Gliotoxin biosynthesis
	glfA	GlfA (UDP-gal-mutase)	Synthesis of galact of uran	Cellwallassemblyand morphogenesis
	hcsA	HcsA (homocitrate synthase)	First enzymeof aaminoadipate pathway (lysine biosynthesis)	Amino-acids biosynthesis and growth
	mdr1	Mdr1(ABC transporters)	Toxic molecule expulsion	Toxic moleculesexpulsion
	mdr2	Mdr2(ABC transporters)	Toxic molecule expulsion	Toxic moleculesexpulsion
	gpaB	GpaB (Gprotein a subunit)	cAMP signal transduction, Stimulator of adenylate cyclase
	pkaC1	PkaC1 (cAMP- dependent PKA catalytic subunit)	cAMP signal transduction
	rodA/hyp1	RodA/Hyp1	Dispersion and fixation to soilsurfaces	Oxidative stress(ROS) protection Adhesion
	plb1	Plb1(phospholipases B)	Phospolipid degradation Membrane destruction	Tissue destruction/ invasion
	plb3	Plb3(phospholipases B)	Phospolipid degradation Membrane destruction	Tissue destruction/ invasion
	laeA	LaeA (nuclearprotein,Arg and Hismethyl-transferases homology)	Regulation ofsecondary metabolism and10% genome expression
	zrfA	ZrfA (putativezinc transporter)	Zn acquisition in acidic pH	Zn acquisition
	zrfB	ZrfB (putativezinc transporter)	Zn acquisition in acidic pH	Zn acquisition
	that	thermotolerance protein	Functionunknown; essential forgrowthat 48℃
	sidA	SidA, L-ornithine hydroxilase	First common step of synthesis of siderophores	Iron acquisition Essential tovirulence
	fetC	FetC (Putative ferroxidase)
	alp2	Alp2 (cellwallalkaline serine protease)	Protein degradation (elastin)	Tissue destruction/ invasion
	pmi	Phosphomannose isomerase	Cellwallsynthesis, morphology, conidiation, energy production	Cell wallassemblyand morphogenesis
	abr1	Abr1 (Putativeironmulticopper oxidase)	DHN-melanin biosynthesis
	ayg1	Ayg1 (2-acetoacetil1,3,6,8-tetra-hydroxynapthalene hydrolase)	DHN-melanin biosynthesis
	arp1	Arp1 (Scytalonedehydratase)	DHN-melanin biosynthesis	Reduction complementbinding
	mcsA	McsA (methylcitrate synthase)
	cat2/katG	Cat2/KatG (Mycelialcatalase)	H2O2 degradation	ROS protection
	pabaA	PabaA (p-aminobenzoic acid synthase)	Folate biosynthesis	Folatebiosynthesisand growth
	atrF	AtrF (ABCtransporter)	Toxic molecule expulsion Antifungal resistance	Toxic molecules expulsion
	catA	CatA (Conidial-specificcatalase)	H2O2 degradation	ROS protection
	afyap1	Afyap1 (transcriptionfactor)	MediationROS response	ROS protection
	plb2	Plb2(phospholipases B)	Phospolipid degradation Membrane destruction	Tissue destruction/ invasion
	ags1	Ags1(α-(1–3)-glucan synthases)	Sinthesis of α-(1–3) glucan	Cell-wall assembly and morphogenesis
	cat1/catB	Cat1/CatB (Mycelialcatalase)	H2O2 degradation	ROS protection
	sidD	SidD	Synthesis of fusarinine C and triacetyl fusarinine C	Extracelular Iron acquisition
	mirB	MirB (Siderophore transport protein)	Siderophore transport gene
	gel1	Gel1 (Glucanosyl-transferase,GPI- anchored protein)	Elongation of b-(1–3)-glucan	Cell-wall assemblyand morphogenesis
	mnn9	Mnn9 (mannosyl-transferases)	Synthesis of mannan	Cell wall assembly and morphogenesis
	sfaD	SfaD (G protein ß subunit)	Regulation vegetative growth andconidium germination.Regulation metabolite production (gliotoxin,etc.)
	cpcA	CpcA (transcriptional activator)	Putative aminoacid biosynthetic pathways regulator	N acquisition
	ppoA	PpoA (fattyacidoxygenase)	Prostaglandinsynthesis related	Stress oxidativeresistance
	ctsD	CtsD (extracellular aspartic protease)	Protein degradation (starvation condition produced)	Tissue destruction/ invasion
	ecm33	Ecm33 (GPI-anchoredprotein)		Cell-wallassemblyand morphogenesis
	pes1	Pes1 (nonribosomal peptide synthase)	Peptide synthesis Stress resistance	ROS protection
	ags3	Ags3 (a-(1–3)-glucan synthases)	Sinthesisof a-(1–3) glucan	Cell-wall assembly and morphogenesis
	sidC	SidC	Synthesis of ferrocrocin and hydroxyferricrocin	Intracellular iron storage
	sreA	SreA (transcription factor, GATAfamily protein)	Iron acquisition regulation
	kre2/afmnt1	Kre2/Afmnt1 (α-1,2- mannosyltransferase)	Necessary togrowthat 48℃	Cell-wall assembly and morphogenesis
	sod1	Sod1 (CytoplasmicCu,Zn-Sod)	O2- degradation	ROS protection
	lysF	LysF (homoaconitase)	Lysine biosynthesis	Aminoacids biosynthesis and growth
	och1–4	Och1-4 (mannosyl-transferases)	Synthesis of mannan	Cell wall assembly and morphogenesis
	rom2	Activator ofrho	No essential
	gstA-E	GstA–E		Stress oxidative resistance
	ags2	Ags2(a-(1–3)-glucan synthases)	Sinthesisof a-(1–3) glucan	Cell-wall assembly and morphogenesis
	alp/asp f13	Alp/Asp f13,orycine (alkaline serine protease, Elastase)	Protein degradation (elastin, collagen, fibrinogen andcasein)	Tissue destruction/invasion Type I hypersensitivity
	chsE	ChsE (Chitin synthase classV)	Synthesis of chitin
	pksP/ alb1	PksP/Alb1 (Polyketidesynthetase)	DHN-melanin biosynthesis cAMP signal transduction	ROS, phagocytosisand complement bindingprotection mmunosuppression
	gel2	Gel2 (Glucanosyl-transferase,GPI- anchored protein)	Elongation of b-(1–3)-glucan	Cell-wall assemblyand morphogenesis
C2&C3&C4
	zafA	ZafA (zinc-responsive transcriptional activator)	Induction of zrfC and asp f 2 expression inzinc- limiting media	Zn acquisition Essential tovirulence
	ftrA	FtrA (ironpermease)	High affinity permease
	fgaMT	FgaMT (4-dimethyl-allyl- tryptophan N- methyltransferase)	Ergot alkaloidbiosynthesis
	zrfC	ZrfC (putativezinc transporter)	Zn acquisition in neutral or alkalinepH	Znacquisition
	rasB	RasB (GTPase)	Germination and growth rates
	alp/asp f13	Alp/Asp f13,orycine (alkaline serine protease, Elastase)	Protein degradation (elastin, collagen, fibrinogen andcasein)	Tissue destruction/ invasion
	laeA	LaeA (nuclearprotein,Arg and Hismethyl-transferases homology)	Regulation ofsecondary metabolism and10% genome expression
	srbA	SrbA (related with Sterol regulatoryelement-bindingproteins,homolog to Sre1)	Ergosterol biosynthesis Maintenance ofcell polarity	Hypoxia adaptation.Azole resistance
	rhbA	RhbA (GTPase,Ras- related protein)		N acquisition
	pyrG	PyrG (orotidine-5’- phosphate decarboxilase)	Pyrimidine biosynthesis	DNA biosynthesis and growth
	dppV	DppV (glycoprotein)	Dipeptidyl-peptidase activity (Protein degradation)	Protein degradation (collagen, hormones and cytokine) T lymphocyte activation
	gel3–7	Gel3–7 (Glucanosyl-transferase,GPI- anchored protein)	Elongation of ß-(1–3)-glucan	Cell-wall assemblyand morphogenesis
	mep20	Mep20 (metalloprotease)	Protein degradation	Tissuedestruction/ invasion
C3
	mdr3	Mdr3 (majorfacilitatorsuperfamily)	Toxicmolecule expulsion	Toxic moleculesexpulsion
	ftmE	FtmE	Fumitremorginbiosynthesis
	ftmOx1	FtmOx1 (α-ketoglutarate dependent dioxygenase)	Formation ofverruculogen
	ftmG	FtmG	Fumitremorginbiosynthesis
	ftmH	FtmH	Fumitremorginbiosynthesis
	dppIV	DppIV (glycoprotein)	Dipeptidyl-peptidase activity (Protein degradation)	Protein degradation (collagen, hormones and cytokine) T lymphocyte activation
	gliZ	GliZ (transcriptional regulator)	Gliotoxin biosynthesis regulation
	gliP	GliP (nonribosomalpeptide synthetase)	Gliotoxin biosynthesis
	pep2	Pep2 (aspaticprotease cell wall-associated)	Protein degradation	Tissuedestruction/ invasion
C3&C4
	dmaW/ fgaPT2	DmaW/FgaPT2 (Dimethil- allyl-tryptophan synthase)	Ergot alkaloidbiosynthesis
	ftmB	FtmB	Fumitremorginbiosynthesis
	fgaDH / fgaOx2	FgaDH /FgaOx2 (Dehydrogenase)	Ergot alkaloid biosynthesis
	Festuclavine		Ergot alkaloid	Nervous and reproductive systems disfunction
C1&C3
	ftmC	FtmC	Fumitremorginbiosynthesis
	afmp2	Afmp2 (Mannoprotein)		Antigen
C2&C3
	ftmI	FtmI	Fumitremorginbiosynthesis
	bgt1	Bgt1 (Glucanosyl-transferase)	ß-(1–6) branching of ß-(1–3)-glucan	Cell-wall assemblyand morphogenesis
C1&C2&C3
	ftmD	FtmD	Fumitremorginbiosynthesis
