# Supplementary material for: Genome Sequencing and Comparative Genomics Analysis Revealed Pathogenic Potential in Penicillium capsulatum as a Novel Fungal Pathogen Belonging to Eurotiales
Source: Front Microbiol. 2016 Oct 5;7:1541. doi: 10.3389/fmicb.2016.01541 (PMC5051111; doi:10.3389/fmicb.2016.01541)
Supplement: Supplementary file 8 [file Table_8.xlsx]

## Sheet: CBS 134186
Table S8. INDELs between two P. capsulatum strains (CBS 134186)
Strain	Gene	Type	Contig	Start	End	Variant	NR database	Swiss-Prot database	PHI	KEGG	Exocrine	Function despcription
CBS 134186	g107	indel	contig_17	440357	440357	g	gi|119471304|ref|XP_001258149.1|	-	-	-	-	hypothetical protein NFIA_056010 [Neosartorya fischeri NRRL 181]
CBS 134186	g399	indel	contig_17	1308923	1308923	a	gi|599155391|gb|EYE94594.1|	Circumsporozoite protein	-	-	-	hypothetical protein EURHEDRAFT_378053 [Aspergillus ruber CBS135680]
CBS 134186	g1015	indel	contig_17	3194549	3194549	-	gi|317029240|ref|XP_001391076.2|	Multidrug resistance protein CDR1	_258_PHI:258_GPABC1_CAC40023_TX:5128_Gibberella_pulicaris_Reduced_virulence	-	-	ATP-binding cassette transporter [Aspergillus niger CBS 513.88]
CBS 134186	g1044	indel	contig_17	3301239	3301239	-	gi|154287136|ref|XP_001544363.1|	ATP-dependent DNA helicase Q5	-	K00826;EC:2.6.1.42	-	conserved hypothetical protein [Histoplasma capsulatum NAm1]
CBS 134186	g1260	indel	contig_52	682968	682968	g	gi|255935801|ref|XP_002558927.1|	Cell pattern formation-associated protein stuA	_2263_PHI:2263_StuA_Q0U086_13684_Phaeosphaeria_nodorum_(related:_Stagonospora_nodorum)_Reduced_virulence	-	-	Pc13g04920 [Penicillium rubens Wisconsin 54-1255]
CBS 134186	g1409	indel	contig_52	1181299	1181299	t	gi|242776732|ref|XP_002478891.1|	Pre-mRNA-splicing factor cwc15	-	-	yes	cell cycle control protein Cwf15, putative [Talaromyces stipitatus ATCC 10500]
CBS 134186	g1469	indel	contig_52	1340300	1340300	t	gi|584414619|emb|CDM26307.1|	Allergen Asp f 4	-	K14567	-
CBS 134186	g2038	indel	contig_72	712751	712801	gaggaggaggaggaggaggaggaggaggaggaggaggaggaggaggaggag	gi|255950692|ref|XP_002566113.1|	Phospho-2-dehydro-3-deoxyheptonate aldolase, phenylalanine-inhibited	-	-	-	Pc22g22180 [Penicillium rubens Wisconsin 54-1255]
CBS 134186	g2040	indel	contig_72	720601	720601	-	gi|255950680|ref|XP_002566107.1|	Glycogen debranching enzyme	-	-	-	Pc22g22120 [Penicillium rubens Wisconsin 54-1255]
CBS 134186	g2960	indel	contig_72	3441670	3441670	g	gi|255931173|ref|XP_002557143.1|	Myosin-1	_1648_PHI:1648_GzWing020_I1RWP1_5518_Gibberella_zeae_(related:_Fusarium_graminearum)_Reduced_virulence	-	-	Pc12g02550 [Penicillium rubens Wisconsin 54-1255]
CBS 134186	g3141	indel	contig_72	4000329	4000329	t	gi|255949538|ref|XP_002565536.1|	Dicarboxylic amino acid permease	-	-	-	Pc22g16200 [Penicillium rubens Wisconsin 54-1255]
CBS 134186	g3885	indel	contig_42	2043909	2043911	tgt	gi|255954389|ref|XP_002567947.1|	PHO85 cyclin-6	-	-	-	Pc21g09080 [Penicillium rubens Wisconsin 54-1255].
CBS 134186	g4071	indel	contig_42	2609848	2609848	t	gi|584417447|emb|CDM29158.1|	-	-	-	-	unnamed protein product [Penicillium roqueforti FM164]
CBS 134186	g4262	indel	contig_64	349570	349570	g	gi|242816502|ref|XP_002486791.1|	Retrotransposable element Tf2 155 kDa protein type 1	_876_PHI:876_MGG_11671_EDK03349_TX:318829_Magnaporthe_oryzae_Reduced_virulence	-	-	gag/polymerase/env polyprotein, putative [Talaromyces stipitatus ATCC 10500]
CBS 134186	g4290	indel	contig_39	113087	113092	atcaac	gi|490292363|ref|WP_004187945.1|	-	-	-	-
CBS 134186	g4757	indel	contig_18	1195254	1195254	a	gi|584410251|emb|CDM34276.1|	Uncharacterized transporter C417.10	_1662_PHI:1662_GzCCHC002_I1REJ1_5518_Gibberella_zeae_(related:_Fusarium_graminearum)_Unaffected_pathogenicity	-	-	Major facilitator superfamily [Penicillium roqueforti FM164]
CBS 134186	g4806	indel	contig_18	1330321	1330321	t	gi|425767542|gb|EKV06111.1|	Putative mitochondrial carnitine O-acetyltransferase	-	-	-	Carnitine acetyl transferase [Penicillium digitatum PHI26]
CBS 134186	g4892	indel	contig_18	1607941	1607941	g	gi|242816502|ref|XP_002486791.1|	Retrotransposable element Tf2 155 kDa protein type 1	_876_PHI:876_MGG_11671_EDK03349_TX:318829_Magnaporthe_oryzae_Reduced_virulence	K00927;EC:2.7.2.3	-	gag/polymerase/env polyprotein, putative [Talaromyces stipitatus ATCC 10500].
CBS 134186	g4892	indel	contig_18	1608271	1608271	c	gi|242816502|ref|XP_002486791.1|	Retrotransposable element Tf2 155 kDa protein type 1	_876_PHI:876_MGG_11671_EDK03349_TX:318829_Magnaporthe_oryzae_Reduced_virulence	K00927;EC:2.7.2.3	-	gag/polymerase/env polyprotein, putative [Talaromyces stipitatus ATCC 10500]
CBS 134186	g4892	indel	contig_18	1608311	1608311	-	gi|242816502|ref|XP_002486791.1|	Retrotransposable element Tf2 155 kDa protein type 1	_876_PHI:876_MGG_11671_EDK03349_TX:318829_Magnaporthe_oryzae_Reduced_virulence	K00927;EC:2.7.2.3	-	gag/polymerase/env polyprotein, putative [Talaromyces stipitatus ATCC 10500]
CBS 134186	g5269	indel	contig_18	2750228	2750228	a	gi|242766253|ref|XP_002341135.1|	UPF0586 protein C9orf41	-	K10251;EC:1.1.1.-	-	hypothetical protein TSTA_071450 [Talaromyces stipitatus ATCC 10500]
CBS 134186	g5473	indel	contig_18	3354263	3354263	-	gi|154287136|ref|XP_001544363.1|	-	-	-	-	conserved hypothetical protein [Histoplasma capsulatum NAm1]
CBS 134186	g5473	indel	contig_18	3354322	3354322	-	gi|154287136|ref|XP_001544363.1|	-	-	-	-
CBS 134186	g5473	indel	contig_18	3354330	3354330	-	gi|154287136|ref|XP_001544363.1|	-	-	-	-
CBS 134186	g5899	indel	contig_51	1382801	1382801	-	-	-	-	K01824;EC:5.3.3.5	-
CBS 134186	g6020	indel	contig_16	110540	110540	g	-	-	-	K01184;EC:3.2.1.15	-
CBS 134186	g6145	indel	contig_15	333853	333853	c	gi|557724615|dbj|GAD96761.1|	Bifunctional epoxide hydrolase 2	-	K01758;EC:4.4.1.1	-	hypothetical protein BC1G_12389 [Byssochlamys spectabilis No. 5]
CBS 134186	g6472	indel	contig_15	1376295	1376295	-	gi|425774266|gb|EKV12579.1|	Centromere protein 3	_1501_PHI:1501_GzHMG033_I1S4R6_5518_Gibberella_zeae_(related:_Fusarium_graminearum)_Unaffected_pathogenicity	-	-	hypothetical protein PDIG_43330 [Penicillium digitatum PHI26
CBS 134186	g6574	indel	contig_15	1653070	1653070	-	gi|255955467|ref|XP_002568486.1|	Levanase	_181_PHI:181_PGX1_AAK81847_TX:5507_Fusarium_oxysporum_Unaffected_pathogenicity	-	-	Pc21g14720 [Penicillium rubens Wisconsin 54-1255
CBS 134186	g7307	indel	contig_15	3885299	3885299	g	gi|154287136|ref|XP_001544363.1|	ATP-dependent DNA helicase Q1	-	K00290;EC:1.5.1.7	-	conserved hypothetical protein [Histoplasma capsulatum NAm1]
CBS 134186	g8090	indel	contig_21	2441989	2441989	-	gi|154287136|ref|XP_001544363.1|	ATP-dependent DNA helicase Q1	-	-	-
CBS 134186	g8146	indel	contig_27	216735	216735	--	gi|154287136|ref|XP_001544363.1|	ATP-dependent DNA helicase Q1	-	K01560;EC:3.8.1.2	-
CBS 134186	g8270	indel	contig_44	191141	191141	-	gi|255951302|ref|XP_002566418.1|	F-actin-capping protein subunit beta	_2568_PHI:2568_CAP2_Q5AMP9_5476_Candida_albicans_Reduced_virulence	K12191	-	Pc22g25320 [Penicillium rubens Wisconsin 54-1255]
CBS 134186	g8603	indel	contig_44	1221285	1221285	-	gi|584412614|emb|CDM31382.1|	Ribonucleases P/MRP protein subunit POP5	-	-	-	Ribonuclease P/MRP protein subunit [Penicillium roqueforti FM164]
CBS 134186	g9269	indel	contig_44	3216363	3216363	g	gi|584415098|emb|CDM26790.1|	-	-	-	-	Double-stranded RNA-binding-like [Penicillium roqueforti FM164]
CBS 134186	g9395	indel	contig_44	3583626	3583626	-	gi|584414989|emb|CDM26679.1|	Mitogen-activated protein kinase hog1	_153_PHI:153_OSM1_AAF09475_TX:318829_Magnaporthe_oryzae_Unaffected_pathogenicity	-	-	MAP kinase, conserved site [Penicillium roqueforti FM164
CBS 134186	g9822	indel	contig_44	4898216	4898216	g	gi|154287136|ref|XP_001544363.1|	Bloom syndrome protein homolog	-	-	-	conserved hypothetical protein [Histoplasma capsulatum NAm1]
CBS 134186	g10065	indel	contig_70	724977	724977	-	gi|584406194|emb|CDM38285.1|	Iron transport multicopper oxidase FET3	-	-	-	Cupredoxin [Penicillium roqueforti FM164]
CBS 134186	g10908	indel	contig_23	94962	94962	c	gi|115399342|ref|XP_001215260.1|	Peroxisomal acyl-coenzyme A oxidase 3	-	-	-	predicted protein [Aspergillus terreus NIH2624]

## Sheet: ATCC 48735
Table S8. INDELs between two P. capsulatum strains (ATCC 48735)
Strain	Gene	Type	Contig	Start	End	Variant	NR database	Swiss-Prot database	PHI	KEGG	Exocrine	Function despcription
ATCC 48735	g244	indel	contig_57	721784	721784	c	gi|255950680|ref|XP_002566107.1|	Glycogen debranching enzyme	-	-	-	Pc22g22120 [Penicillium rubens Wisconsin 54-1255]
ATCC 48735	g1164	indel	contig_57	3442849	3442849	-	gi|255931173|ref|XP_002557143.1|	Myosin-1	_1648_PHI:1648_GzWing020_I1RWP1_5518_Gibberella_zeae_(related:_Fusarium_graminearum)_Reduced_virulence	-	-	Pc12g02550 [Penicillium rubens Wisconsin 54-1255]
ATCC 48735	g1345	indel	contig_57	4001506	4001506	-	gi|255949538|ref|XP_002565536.1|	Dicarboxylic amino acid permease	-	K03800;EC:2.7.7.63	-	Pc22g16200 [Penicillium rubens Wisconsin 54-1255]
ATCC 48735	g2052	indel	contig_89	1887052	1887052	t	gi|584406194|emb|CDM38285.1|	Iron transport multicopper oxidase FET3	-	-	-	Cupredoxin[Penicillium roqueforti FM164]
ATCC 48735	g2296	indel	contig_9	2634	2634	-	gi|242816502|ref|XP_002486791.1|	Retrotransposable element Tf2 155 kDa protein type 1	_876_PHI:876_MGG_11671_EDK03349_TX:318829_Magnaporthe_oryzae_Reduced_virulence	-	-	gag/polymerase/env polyprotein, putative [Talaromyces stipitatus ATCC 10500]
ATCC 48735	g2381	indel	contig_9	280253	280253	-	gi|425767542|gb|EKV06111.1|	Putative mitochondrial carnitine O-acetyltransferase	-	-	-	Carnitine acetyl transferase [Penicillium digitatum PHI26]
ATCC 48735	g2430	indel	contig_9	415319	415319	-	gi|584410251|emb|CDM34276.1|	Uncharacterized transporter C417.10	_1662_PHI:1662_GzCCHC002_I1REJ1_5518_Gibberella_zeae_(related:_Fusarium_graminearum)_Unaffected_pathogenicity	-	-	Major facilitator superfamily [Penicillium roqueforti FM164]
ATCC 48735	g2849	indel	contig_20	237	238	cg	gi|154287136|ref|XP_001544363.1|	ATP-dependent DNA helicase Q1	-	K01593;EC:4.1.1.28	-	conserved hypothetical protein [Histoplasma capsulatum NAm1]
ATCC 48735	g2992	indel	contig_84	3600	3600	c	gi|154287136|ref|XP_001544363.1|	ATP-dependent DNA helicase Q1	-	-	-	conserved hypothetical protein [Histoplasma capsulatum NAm1]
ATCC 48735	g3021	indel	contig_84	110291	110291	g	gi|317029240|ref|XP_001391076.2|	Multidrug resistance protein CDR1	_258_PHI:258_GPABC1_CAC40023_TX:5128_Gibberella_pulicaris_Reduced_virulence	-	-	ATP-binding cassette transporter [Aspergillus niger CBS 513.88]
ATCC 48735	g3640	indel	contig_84	1995920	1995920	-	gi|599155391|gb|EYE94594.1|	-	-	K07204	-	hypothetical protein EURHEDRAFT_378053 [Aspergillus ruber CBS 135680]
ATCC 48735	g3935	indel	contig_84	2864519	2864519	-	gi|119471304|ref|XP_001258149.1|	-	-	-	-	hypothetical protein NFIA_056010 [Neosartorya fischeri NRRL 181]
ATCC 48735	g4041	indel	contig_10	929	929	a	gi|154287136|ref|XP_001544363.1|	ATP-dependent DNA helicase RecQ	-	-	-	conserved hypothetical protein [Histoplasma capsulatum NAm1]
ATCC 48735	g4041	indel	contig_10	938	938	a	gi|154287136|ref|XP_001544363.1|	ATP-dependent DNA helicase RecQ	-	-	-	conserved hypothetical protein [Histoplasma capsulatum NAm1]
ATCC 48735	g4041	indel	contig_10	998	998	t	gi|154287136|ref|XP_001544363.1|	ATP-dependent DNA helicase RecQ	-	-	-
ATCC 48735	g4244	indel	contig_10	605034	605034	-	gi|255939748|ref|XP_002560643.1|	UPF0586 protein C9orf41	-	-	yes	Pc16g02730 [Penicillium rubens Wisconsin 54-1255]
ATCC 48735	g4621	indel	contig_10	1746945	1746945	g	gi|242816502|ref|XP_002486791.1|	Retrotransposable element Tf2 155 kDa protein type 1	_876_PHI:876_MGG_11671_EDK03349_TX:318829_Magnaporthe_oryzae_Reduced_virulence	K00826;EC:2.6.1.42	-	gag/polymerase/env polyprotein, putative [Talaromyces stipitatus ATCC 10500]
ATCC 48735	g4621	indel	contig_10	1746986	1746986	-	gi|242816502|ref|XP_002486791.1|	Retrotransposable element Tf2 155 kDa protein type 1	_876_PHI:876_MGG_11671_EDK03349_TX:318829_Magnaporthe_oryzae_Reduced_virulence	K00826;EC:2.6.1.42	-
ATCC 48735	g4627	indel	contig_11	28260	28260	-	gi|115399342|ref|XP_001215260.1|	Peroxisomal acyl-coenzyme A oxidase 3	-	K10994;EC:3.1.11.2	-	predicted protein [Aspergillus terreus NIH2624]
ATCC 48735	g4755	indel	contig_11	468587	468587	-	gi|242816502|ref|XP_002486791.1|	Retrotransposable element Tf2 155 kDa protein type 1	_876_PHI:876_MGG_11671_EDK03349_TX:318829_Magnaporthe_oryzae_Reduced_virulence	-	-
ATCC 48735	g5275	indel	contig_1	1390004	1390004	c	-	-	-	-	-
ATCC 48735	g5583	indel	contig_1	2332936	2332936	-	gi|255935801|ref|XP_002558927.1|	Cell pattern formation-associated protein stuA	_2263_PHI:2263_StuA_Q0U086_13684_Phaeosphaeria_nodorum_(related:_Stagonospora_nodorum)_Reduced_virulence	-	-	Pc13g04920 [Penicillium rubens Wisconsin 54-1255]
ATCC 48735	g5732	indel	contig_1	2831266	2831266	-	gi|242776732|ref|XP_002478891.1|	Pre-mRNA-splicing factor cwc15	-	K01760;EC:4.4.1.8	-	cell cycle control protein Cwf15, putative [Talaromyces stipitatus ATCC 10500]
ATCC 48735	g5792	indel	contig_1	2990266	2990266	-	gi|584414619|emb|CDM26307.1|	Allergen Asp f 4	-	K03953;EC:1.6.5.3 1.6.99.3	-	unnamed protein product [Penicillium roqueforti FM164]
ATCC 48735	g6042	indel	contig_5	2751	2751	c	gi|154287136|ref|XP_001544363.1|	ATP-dependent DNA helicase Q1	-	K14405	-	conserved hypothetical protein [Histoplasma capsulatum NAm1]
ATCC 48735	g6936	indel	contig_73	335660	335660	-	gi|557724615|dbj|GAD96761.1|	Bifunctional epoxide hydrolase 2	-	-	-	hypothetical protein BC1G_12389 [Byssochlamys spectabilis No. 5]
ATCC 48735	g7384	indel	contig_77	672933	672933	t	gi|425774266|gb|EKV12579.1|	Centromere protein 3	_1501_PHI:1501_GzHMG033_I1S4R6_5518_Gibberella_zeae_(related:_Fusarium_graminearum)_Unaffected_pathogenicity	-	-	hypothetical protein PDIG_43330 [Penicillium digitatum PHI26]
ATCC 48735	g7486	indel	contig_77	949710	949710	g	gi|255955467|ref|XP_002568486.1|	Levanase	_181_PHI:181_PGX1_AAK81847_TX:5507_Fusarium_oxysporum_Unaffected_pathogenicity	K00921;EC:2.7.1.150	-	Pc21g14720 [Penicillium rubens Wisconsin 54-1255]
ATCC 48735	g8219	indel	contig_77	3181935	3181935	-	gi|154287136|ref|XP_001544363.1|	ATP-dependent DNA helicase Q1	-	-	-
ATCC 48735	g8285	indel	contig_3	189463	189463	g	gi|255951302|ref|XP_002566418.1|	F-actin-capping protein subunit beta	_2568_PHI:2568_CAP2_Q5AMP9_5476_Candida_albicans_Reduced_virulence	-	-	Pc22g25320 [Penicillium rubens Wisconsin 54-1255]
ATCC 48735	g8618	indel	contig_3	1219592	1219592	g	gi|584412614|emb|CDM31382.1|	Ribonucleases P/MRP protein subunit POP5	-	-	-	Ribonuclease P/MRP protein subunit [Penicillium roqueforti FM164]
ATCC 48735	g8960	indel	contig_17	112104	112104	------	gi|490292363|ref|WP_004187945.1|	-	-	-	-
ATCC 48735	g9530	indel	contig_83	1599562	1599562	-	gi|584415098|emb|CDM26790.1|	-	-	-	-	Double-stranded RNA-binding-like [Penicillium roqueforti FM164]
ATCC 48735	g9656	indel	contig_83	1966839	1966839	c	gi|584414989|emb|CDM26679.1|	Mitogen-activated protein kinase hog1	_153_PHI:153_OSM1_AAF09475_TX:318829_Magnaporthe_oryzae_Unaffected_pathogenicity	-	-	MAP kinase, conserved site [Penicillium roqueforti FM164]
ATCC 48735	g10083	indel	contig_83	3281440	3281440	-	gi|154278782|ref|XP_001540204.1|	-	-	-	-	conserved hypothetical protein [Histoplasma capsulatum NAm1]
ATCC 48735	g10143	indel	contig_2	157491	157491	---	gi|255954389|ref|XP_002567947.1|	PHO85 cyclin-6	-	-	-	Pc21g09080 [Penicillium rubens Wisconsin 54-1255]
ATCC 48735	g10965	indel	contig_13	414647	414647	-	gi|584417447|emb|CDM29158.1|	-	-	-	-	unnamed protein product [Penicillium roqueforti FM164]
ATCC 48735	g11045	indel	contig_13	639217	639217	c	gi|154274776|ref|XP_001538239.1|	Retrotransposable element Tf2 155 kDa protein type 1	_876_PHI:876_MGG_11671_EDK03349_TX:318829_Magnaporthe_oryzae_Reduced_virulence	-	-	hypothetical protein HCAG_05844 [Histoplasma capsulatum NAm1]
