# Supplementary material for: Genome Sequencing and Comparative Genomics Analysis Revealed Pathogenic Potential in Penicillium capsulatum as a Novel Fungal Pathogen Belonging to Eurotiales
Source: Front Microbiol. 2016 Oct 5;7:1541. doi: 10.3389/fmicb.2016.01541 (PMC5051111; doi:10.3389/fmicb.2016.01541)
Supplement: Supplementary file 9 [file Table_9.xlsx]

## Sheet: CBS 134186
Table S9. SNPs between two P. capsulatum strains (CBS 134186)
Strain	Type	SNP position	Gene	contig	Gene start	Gene end	NR database	Swiss-Prot database	PHI	KEGG	Function despcription
CBS 134186	SNP	1308904	g399	contig_17	1307604	1309241	gi|599155391|gb|EYE94594.1|	Circumsporozoite protein	-	-	hypothetical protein EURHEDRAFT_378053 [Aspergillus ruber CBS 135680]
CBS 134186	SNP	2259244	g707	contig_17	2258544	2261421	gi|425776654|gb|EKV14862.1|	Brefeldin A resistance protein	-	K12819	Nuclear protein export protein Yrb2, putative [Penicillium digitatum PHI26]
CBS 134186	SNP	720079	g1265	contig_52	717603	720875	gi|584415280|emb|CDM26972.1|	-	_1163_PHI:1163_ERB1_(enhanced_branching_1)_I1S042_5518_Gibberella_zeae_(related:_Fusarium_graminearum)_Reduced_virulence	-	Zn(2)-C6 fungal-type DNA-binding domain [Penicillium roqueforti FM164]
CBS 134186	SNP	720280	g1265	contig_52	717603	720875	gi|584415280|emb|CDM26972.1|	-	_1163_PHI:1163_ERB1_(enhanced_branching_1)_I1S042_5518_Gibberella_zeae_(related:_Fusarium_graminearum)_Reduced_virulence	-
CBS 134186	SNP	1510516	g3708	contig_42	1510402	1512297	gi|584410014|emb|CDM34039.1|	Protein SGT1 homolog	_1615_PHI:1615_GzSGT1_I1RZJ1_5518_Gibberella_zeae_(related:_Fusarium_graminearum)_Unaffected_pathogenicity	-	SGT1 [Penicillium roqueforti FM164]
CBS 134186	SNP	1716475	g8776	contig_44	1716432	1719363	gi|255934871|ref|XP_002558462.1|	Calcium-independent phospholipase A2-gamma	-	-	Pc13g00070 [Penicillium rubens Wisconsin 54-1255]
CBS 134186	SNP	1716479	g8776	contig_44	1716432	1719363	gi|255934871|ref|XP_002558462.1|	Calcium-independent phospholipase A2-gamma	-	-
CBS 134186	SNP	1716504	g8776	contig_44	1716432	1719363	gi|255934871|ref|XP_002558462.1|	Calcium-independent phospholipase A2-gamma	-	-
CBS 134186	SNP	1716555	g8776	contig_44	1716432	1719363	gi|255934871|ref|XP_002558462.1|	Calcium-independent phospholipase A2-gamma	-	-
CBS 134186	SNP	1716585	g8776	contig_44	1716432	1719363	gi|255934871|ref|XP_002558462.1|	Calcium-independent phospholipase A2-gamma	-	-
CBS 134186	SNP	1716630	g8776	contig_44	1716432	1719363	gi|255934871|ref|XP_002558462.1|	Calcium-independent phospholipase A2-gamma	-	-
CBS 134186	SNP	1716633	g8776	contig_44	1716432	1719363	gi|255934871|ref|XP_002558462.1|	Calcium-independent phospholipase A2-gamma	-	-
CBS 134186	SNP	1716651	g8776	contig_44	1716432	1719363	gi|255934871|ref|XP_002558462.1|	Calcium-independent phospholipase A2-gamma	-	-
CBS 134186	SNP	1716667	g8776	contig_44	1716432	1719363	gi|255934871|ref|XP_002558462.1|	Calcium-independent phospholipase A2-gamma	-	-
CBS 134186	SNP	2739000	g9108	contig_44	2735939	2740338	gi|255935155|ref|XP_002558604.1|	Probable T-complex protein 1 subunit eta	_2490_PHI:2490_MCA_E9B636_5665_Leishmania_mexicana_Mixed_outcome	-	Pc13g01590 [Penicillium rubens Wisconsin 54-1255]
CBS 134186	SNP	2692963	g10740	contig_70	2688493	2693196	gi|584409387|emb|CDM33410.1|	Kinetochore protein spc7	-	-	Kinetochore Spc7 [Penicillium roqueforti FM164]

## Sheet: ATCC 48735
Table S9. SNPs between two P. capsulatum strains (ATCC 48735)
Strain	Type	SNP position	Gene	contig	Gene start	Gene end	NR database	Swiss-Prot database	PHI	KEGG	Function despcription
ACTT 48735	SNP	1045601	g3331	contig_84	1043424	1046301	gi|425776654|gb|EKV14862.1|	Brefeldin A resistance protein	-	-	Nuclear protein export protein Yrb2, putative [Penicillium digitatum PHI26]
ACTT 48735	SNP	1995940	g3640	contig_84	1995604	1997240	gi|599155391|gb|EYE94594.1|	-	-	K07204	hypothetical protein EURHEDRAFT_378053 [Aspergillus ruber CBS 135680]
ACTT 48735	SNP	2370047	g5588	contig_1	2367571	2370843	gi|584415280|emb|CDM26972.1|	-	_1163_PHI:1163_ERB1_(enhanced_branching_1)_I1S042_5518_Gibberella_zeae_(related:_Fusarium_graminearum)_Reduced_virulence	-	Zn(2)-C6 fungal-type DNA-binding domain [Penicillium roqueforti FM164]
ACTT 48735	SNP	2370248	g5588	contig_1	2367571	2370843	gi|584415280|emb|CDM26972.1|	-	_1163_PHI:1163_ERB1_(enhanced_branching_1)_I1S042_5518_Gibberella_zeae_(related:_Fusarium_graminearum)_Reduced_virulence	-
ACTT 48735	SNP	398326	g8919	contig_64	398093	402796	gi|584409387|emb|CDM33410.1|	Kinetochore protein spc7	-	-	Kinetochore Spc7 [Penicillium roqueforti FM164]
ACTT 48735	SNP	99678	g9038	contig_83	99398	102566	gi|255934871|ref|XP_002558462.1|	Calcium-independent phospholipase A2-gamma	-	-	Pc13g00070 [Penicillium rubens Wisconsin 54-1255]
ACTT 48735	SNP	99682	g9038	contig_83	99398	102566	gi|255934871|ref|XP_002558462.1|	Calcium-independent phospholipase A2-gamma	-	-
ACTT 48735	SNP	99707	g9038	contig_83	99398	102566	gi|255934871|ref|XP_002558462.1|	Calcium-independent phospholipase A2-gamma	-	-
ACTT 48735	SNP	99758	g9038	contig_83	99398	102566	gi|255934871|ref|XP_002558462.1|	Calcium-independent phospholipase A2-gamma	-	-
ACTT 48735	SNP	99788	g9038	contig_83	99398	102566	gi|255934871|ref|XP_002558462.1|	Calcium-independent phospholipase A2-gamma	-	-
ACTT 48735	SNP	99833	g9038	contig_83	99398	102566	gi|255934871|ref|XP_002558462.1|	Calcium-independent phospholipase A2-gamma	-	-
ACTT 48735	SNP	99836	g9038	contig_83	99398	102566	gi|255934871|ref|XP_002558462.1|	Calcium-independent phospholipase A2-gamma	-	-
ACTT 48735	SNP	99854	g9038	contig_83	99398	102566	gi|255934871|ref|XP_002558462.1|	Calcium-independent phospholipase A2-gamma	-	-
ACTT 48735	SNP	99870	g9038	contig_83	99398	102566	gi|255934871|ref|XP_002558462.1|	Calcium-independent phospholipase A2-gamma	-	-
ACTT 48735	SNP	1122199	g9369	contig_83	1119138	1123537	gi|255935155|ref|XP_002558604.1|	Probable T-complex protein 1 subunit eta	_2490_PHI:2490_MCA_E9B636_5665_Leishmania_mexicana_Mixed_outcome	-	Pc13g01590 [Penicillium rubens Wisconsin 54-1255]
ACTT 48735	SNP	690884	g10318	contig_2	689103	690998	gi|584410014|emb|CDM34039.1|	Protein SGT1 homolog	_1615_PHI:1615_GzSGT1_I1RZJ1_5518_Gibberella_zeae_(related:_Fusarium_graminearum)_Unaffected_pathogenicity	-	SGT1 [Penicillium roqueforti FM164]
